# Supplementary material for: Identification of Diverse Bacteriophages Associated with Bees and Hoverflies
Source: Viruses. 2025 Jan 30;17(2):201. doi: 10.3390/v17020201 (PMC11860568; doi:10.3390/v17020201)
Supplement: Supplementary file 1 [file viruses-17-00201-s001.zip]

Archive with 13 entries (12 files):
- Proof sup figures/
- Proof sup figures/Supplementary figure 1_v5.pdf
- Proof sup figures/Supplementary figure 2_v5.pdf
- Proof sup figures/Supplementary figure 3_v5.pdf
- Proof sup figures/Supplementary figure 4_v5.pdf
- Proof sup figures/Supplementary figure 5_v5.pdf
- Proof sup figures/Supplementary figure 6_v5.pdf
- Proof sup figures/Supplementary figure 7_v5.pdf
- Proof sup figures/Supplementary figure_8_v4.pdf
- Proof sup figures/Supplementary figure_9_v4.pdf
- Proof sup figures/Supplementary_table_1_v4.xlsx
- Proof sup figures/Supplementary_table_2_v4.xlsx
- Proof sup figures/Supplementary_table_3_v4.xlsx
