# Supplementary material for: Identification of Diverse Bacteriophages Associated with Bees and Hoverflies
Source: Viruses. 2025 Jan 30;17(2):201. doi: 10.3390/v17020201 (PMC11860568; doi:10.3390/v17020201)
Supplement: Supplementary file 1 [file viruses-17-00201-s001.zip › Proof sup figures/Supplementary_table_1_v4.xlsx]

## Sheet: Details
Class	Order	Family	grouping	Accession #	Virus	Isolate	Sample pool ID	Country	isolation_source	collection_date	Lat_Lon	Bioproject	Biosample	SRA(SRR acc.number)
Caudoviricetes	-	Schitoviridae		PQ490692	wisapiscaud virus 1	HBWI_vp_24	HBWI (Wisconsin honeybees)	USA: Wisconsin	Apis mellifera whole body	2023-10-05	43.038842 N 87.930762 W	PRJNA1171949	SAMN44260440	SRR30976603
Caudoviricetes	unknown	unknown		PQ490687	ariapiscaud virus 1	HBBD1_7_256	HBAZ1 (Arizona honeybees - ASU Tempe campus)	USA: Tempe-ASU Campus	Apis mellifera whole body	2022-12-22	33.420309 N 111.932719 W	PRJNA1171949	SAMN44294404	SRR31054156
Caudoviricetes	unknown	unknown		PQ490688	ariapiscaud virus 2	HBBD1_7_524	HBAZ2 (Arizona honeybees - Tempe grand canal)	USA: Tempe	Apis mellifera whole body	2022-12-22	33.420309 N 111.932719 W	PRJNA1171949	SAMN44294404	SRR31054156
Caudoviricetes	unknown	unknown		PQ490689	ariapiscaud virus 3	HBNL1_5_110	HBAZ2 (Arizona honeybees - Tempe grand canal)	USA: Tempe	Apis mellifera whole body	2021-11-03	33.292938 N 111.685221 W	PRJNA1171949	SAMN44338419	SRR31054581
Caudoviricetes	unknown	unknown		PQ490690	ariapiscaud virus 4	HBPW1_4_1	HBAZ1 (Arizona honeybees - ASU Tempe campus)	USA: Tempe-ASU Campus	Apis mellifera whole body	2022-12-22	33.420309 N 111.932719 W	PRJNA1171949	SAMN44294403	SRR31054157
Caudoviricetes	unknown	unknown		PQ490691	ariapiscaud virus 5	HBTUC_21	HBAZ5 (Arizona honeybees - Tucson)	USA: Tucson	Apis mellifera whole body	2023-10-14	32.258297 N 110.924789 W	PRJNA1171949	SAMN44260439	SRR30976604
Caudoviricetes	unknown	unknown		PQ490693	wisapiscaud virus 2	HBWI_vp_57	HBWI (Wisconsin honeybees)	USA: Wisconsin	Apis mellifera whole body	2023-10-05	43.038842 N 87.930762 W	PRJNA1171949	SAMN44260440	SRR30976603
Faserviricetes	Tubulavirales	Inoviridae		PQ490701	ariapisin virus 2	ASU_vp_5311	HBAZ1 (Arizona honeybees - ASU Tempe campus)	USA: Tempe-ASU Campus	Apis mellifera whole body	2022-10-22	33.420309 N 111.932719 W	PRJNA1171949	SAMN44260432	SRR30976612
Faserviricetes	Tubulavirales	Inoviridae		PQ490702	ariapisin virus 3	ASU_vp_6696	HBAZ1 (Arizona honeybees - ASU Tempe campus)	USA: Tempe-ASU Campus	Apis mellifera whole body	2022-10-22	33.420309 N 111.932719 W	PRJNA1171949	SAMN44260432	SRR30976612
Faserviricetes	Tubulavirales	Inoviridae		PQ490703	ariapisin virus 1	ASU_vp_7110	HBAZ1 (Arizona honeybees - ASU Tempe campus)	USA: Tempe-ASU Campus	Apis mellifera whole body	2022-10-22	33.420309 N 111.932719 W	PRJNA1171949	SAMN44260432	SRR30976612
Faserviricetes	Tubulavirales	Inoviridae		PQ490704	ariapisin virus 1	HBCL_vp_65	HBAZ2 (Arizona honeybees - Tempe grand canal)	USA: Tempe	Apis mellifera whole body	2023-02-25	33.439684 N 111.960292 W	PRJNA1171949	SAMN44260436	SRR30976607
Faserviricetes	Tubulavirales	Inoviridae		PQ490705	ariapisin virus 1	HBsed_vp_113	HBAZ4 (Arizona honeybees - Sedona)	USA: Sedona	Apis mellifera whole body	2023-09-15	34.869298 N 111.757102 W	PRJNA1171949	SAMN44260438	SRR30976605
Faserviricetes	Tubulavirales	Inoviridae		PQ490706	ariapisin virus 4	HBTUC_5901	HBAZ5 (Arizona honeybees - Tucson)	USA: Tucson	Apis mellifera whole body	2023-10-14	32.258297 N 110.924789 W	PRJNA1171949	SAMN44260439	SRR30976604
Faserviricetes	Tubulavirales	Inoviridae		PQ490707	wisapisino virus 1	HBWI_vp_540	HBWI (Wisconsin honeybees)	USA: Wisconsin	Apis mellifera whole body	2023-10-05	43.038842 N 87.930762 W	PRJNA1171949	SAMN44260440	SRR30976603
Malgrandaviricetes	Petitvirales	Microviridae	Alpavirinae C3	PQ491803	ariapismic virus 1	ASU_vp_10387	HBAZ1 (Arizona honeybees - ASU Tempe campus)	USA: Tempe-ASU Campus	Apis mellifera whole body	2022-10-22	33.420309 N 111.932719 W	PRJNA1171949	SAMN44260432	SRR30976612
Malgrandaviricetes	Petitvirales	Microviridae	Alpavirinae C3	PQ491806	ariapismic virus 4	ASU_vp_11300	HBAZ1 (Arizona honeybees - ASU Tempe campus)	USA: Tempe-ASU Campus	Apis mellifera whole body	2022-10-22	33.420309 N 111.932719 W	PRJNA1171949	SAMN44260432	SRR30976612
Malgrandaviricetes	Petitvirales	Microviridae	Alpavirinae C3	PQ491968	ariapismic virus 184	HBRC_vp_391	HBAZ3 (Arizona honeybees - Rackensack canyon)	USA: Rackensack canyon	Apis mellifera whole body	2023-04-21	33.901664 N 111.814705 W	PRJNA1171949	SAMN44260437	SRR30976606
Malgrandaviricetes	Petitvirales	Microviridae	Gokushovirinae	PQ491800	wisapismic virus 2	HBWI_vp_866	HBWI (Wisconsin honeybees)	USA: Wisconsin	Apis mellifera whole body	2023-10-05	43.038842 N 87.930762 W	PRJNA1171949	SAMN44260440	SRR30976603
Malgrandaviricetes	Petitvirales	Microviridae	Gokushovirinae	PQ491801	arisyrphomic virus 1	HFRC_vp_130	HFAZ (Arizona hoverflies - Rackensack canyon)	USA: Rackensack canyon	Syrphoidea whole body	2023-04-21	33.901664 N 111.814705 W	PRJNA1171949	SAMN44260442	SRR30976610
Malgrandaviricetes	Petitvirales	Microviridae	Gokushovirinae	PQ491802	arisyrphomic virus 2	HFRC_vp_210	HFAZ (Arizona hoverflies - Rackensack canyon)	USA: Rackensack canyon	Syrphoidea whole body	2023-04-21	33.901664 N 111.814705 W	PRJNA1171949	SAMN44260442	SRR30976610
Malgrandaviricetes	Petitvirales	Microviridae	Gokushovirinae	PQ491807	ariapismic virus 5	ASU_vp_12340	HBAZ1 (Arizona honeybees - ASU Tempe campus)	USA: Tempe-ASU Campus	Apis mellifera whole body	2022-10-22	33.420309 N 111.932719 W	PRJNA1171949	SAMN44260432	SRR30976612
Malgrandaviricetes	Petitvirales	Microviridae	Gokushovirinae	PQ491808	ariapismic virus 6	ASU_vp_12387	HBAZ1 (Arizona honeybees - ASU Tempe campus)	USA: Tempe-ASU Campus	Apis mellifera whole body	2022-10-22	33.420309 N 111.932719 W	PRJNA1171949	SAMN44260432	SRR30976612
Malgrandaviricetes	Petitvirales	Microviridae	Gokushovirinae	PQ491809	ariapismic virus 7	ASU_vp_12396	HBAZ1 (Arizona honeybees - ASU Tempe campus)	USA: Tempe-ASU Campus	Apis mellifera whole body	2022-10-22	33.420309 N 111.932719 W	PRJNA1171949	SAMN44260432	SRR30976612
Malgrandaviricetes	Petitvirales	Microviridae	Gokushovirinae	PQ491810	ariapismic virus 8	ASU_vp_12609	HBAZ1 (Arizona honeybees - ASU Tempe campus)	USA: Tempe-ASU Campus	Apis mellifera whole body	2022-10-22	33.420309 N 111.932719 W	PRJNA1171949	SAMN44260432	SRR30976612
Malgrandaviricetes	Petitvirales	Microviridae	Gokushovirinae	PQ491811	ariapismic virus 9	ASU_vp_12643	HBAZ1 (Arizona honeybees - ASU Tempe campus)	USA: Tempe-ASU Campus	Apis mellifera whole body	2022-10-22	33.420309 N 111.932719 W	PRJNA1171949	SAMN44260432	SRR30976612
Malgrandaviricetes	Petitvirales	Microviridae	Gokushovirinae	PQ491812	ariapismic virus 10	ASU_vp_12723	HBAZ1 (Arizona honeybees - ASU Tempe campus)	USA: Tempe-ASU Campus	Apis mellifera whole body	2022-10-22	33.420309 N 111.932719 W	PRJNA1171949	SAMN44260432	SRR30976612
Malgrandaviricetes	Petitvirales	Microviridae	Gokushovirinae	PQ491813	ariapismic virus 11	ASU_vp_12929	HBAZ1 (Arizona honeybees - ASU Tempe campus)	USA: Tempe-ASU Campus	Apis mellifera whole body	2022-10-22	33.420309 N 111.932719 W	PRJNA1171949	SAMN44260432	SRR30976612
Malgrandaviricetes	Petitvirales	Microviridae	Gokushovirinae	PQ491814	ariapismic virus 12	ASU_vp_12940	HBAZ1 (Arizona honeybees - ASU Tempe campus)	USA: Tempe-ASU Campus	Apis mellifera whole body	2022-10-22	33.420309 N 111.932719 W	PRJNA1171949	SAMN44260432	SRR30976612
Malgrandaviricetes	Petitvirales	Microviridae	Gokushovirinae	PQ491815	ariapismic virus 13	ASU_vp_12959	HBAZ1 (Arizona honeybees - ASU Tempe campus)	USA: Tempe-ASU Campus	Apis mellifera whole body	2022-10-22	33.420309 N 111.932719 W	PRJNA1171949	SAMN44260432	SRR30976612
Malgrandaviricetes	Petitvirales	Microviridae	Gokushovirinae	PQ491816	ariapismic virus 14	ASU_vp_12982	HBAZ1 (Arizona honeybees - ASU Tempe campus)	USA: Tempe-ASU Campus	Apis mellifera whole body	2022-10-22	33.420309 N 111.932719 W	PRJNA1171949	SAMN44260432	SRR30976612
Malgrandaviricetes	Petitvirales	Microviridae	Gokushovirinae	PQ491817	ariapismic virus 15	ASU_vp_12988	HBAZ1 (Arizona honeybees - ASU Tempe campus)	USA: Tempe-ASU Campus	Apis mellifera whole body	2022-10-22	33.420309 N 111.932719 W	PRJNA1171949	SAMN44260432	SRR30976612
Malgrandaviricetes	Petitvirales	Microviridae	Gokushovirinae	PQ491818	ariapismic virus 16	ASU_vp_13031	HBAZ1 (Arizona honeybees - ASU Tempe campus)	USA: Tempe-ASU Campus	Apis mellifera whole body	2022-10-22	33.420309 N 111.932719 W	PRJNA1171949	SAMN44260432	SRR30976612
Malgrandaviricetes	Petitvirales	Microviridae	Gokushovirinae	PQ491819	ariapismic virus 17	ASU_vp_13116	HBAZ1 (Arizona honeybees - ASU Tempe campus)	USA: Tempe-ASU Campus	Apis mellifera whole body	2022-10-22	33.420309 N 111.932719 W	PRJNA1171949	SAMN44260432	SRR30976612
Malgrandaviricetes	Petitvirales	Microviridae	Gokushovirinae	PQ491823	ariapismic virus 21	ASU_vp_13240	HBAZ1 (Arizona honeybees - ASU Tempe campus)	USA: Tempe-ASU Campus	Apis mellifera whole body	2022-10-22	33.420309 N 111.932719 W	PRJNA1171949	SAMN44260432	SRR30976612
Malgrandaviricetes	Petitvirales	Microviridae	Gokushovirinae	PQ491825	ariapismic virus 23	ASU_vp_13369	HBAZ1 (Arizona honeybees - ASU Tempe campus)	USA: Tempe-ASU Campus	Apis mellifera whole body	2022-10-22	33.420309 N 111.932719 W	PRJNA1171949	SAMN44260432	SRR30976612
Malgrandaviricetes	Petitvirales	Microviridae	Gokushovirinae	PQ491829	ariapismic virus 27	ASU_vp_13587	HBAZ1 (Arizona honeybees - ASU Tempe campus)	USA: Tempe-ASU Campus	Apis mellifera whole body	2022-10-22	33.420309 N 111.932719 W	PRJNA1171949	SAMN44260432	SRR30976612
Malgrandaviricetes	Petitvirales	Microviridae	Gokushovirinae	PQ491831	ariapismic virus 29	ASU_vp_13705	HBAZ1 (Arizona honeybees - ASU Tempe campus)	USA: Tempe-ASU Campus	Apis mellifera whole body	2022-10-22	33.420309 N 111.932719 W	PRJNA1171949	SAMN44260432	SRR30976612
Malgrandaviricetes	Petitvirales	Microviridae	Gokushovirinae	PQ491832	ariapismic virus 30	ASU_vp_13706	HBAZ1 (Arizona honeybees - ASU Tempe campus)	USA: Tempe-ASU Campus	Apis mellifera whole body	2022-10-22	33.420309 N 111.932719 W	PRJNA1171949	SAMN44260432	SRR30976612
Malgrandaviricetes	Petitvirales	Microviridae	Gokushovirinae	PQ491834	ariapismic virus 32	ASU_vp_13737	HBAZ1 (Arizona honeybees - ASU Tempe campus)	USA: Tempe-ASU Campus	Apis mellifera whole body	2022-10-22	33.420309 N 111.932719 W	PRJNA1171949	SAMN44260432	SRR30976612
Malgrandaviricetes	Petitvirales	Microviridae	Gokushovirinae	PQ491835	ariapismic virus 33	ASU_vp_13830	HBAZ1 (Arizona honeybees - ASU Tempe campus)	USA: Tempe-ASU Campus	Apis mellifera whole body	2022-10-22	33.420309 N 111.932719 W	PRJNA1171949	SAMN44260432	SRR30976612
Malgrandaviricetes	Petitvirales	Microviridae	Gokushovirinae	PQ491836	ariapismic virus 34	ASU_vp_13849	HBAZ1 (Arizona honeybees - ASU Tempe campus)	USA: Tempe-ASU Campus	Apis mellifera whole body	2022-10-22	33.420309 N 111.932719 W	PRJNA1171949	SAMN44260432	SRR30976612
Malgrandaviricetes	Petitvirales	Microviridae	Gokushovirinae	PQ491837	ariapismic virus 35	ASU_vp_13917	HBAZ1 (Arizona honeybees - ASU Tempe campus)	USA: Tempe-ASU Campus	Apis mellifera whole body	2022-10-22	33.420309 N 111.932719 W	PRJNA1171949	SAMN44260432	SRR30976612
Malgrandaviricetes	Petitvirales	Microviridae	Gokushovirinae	PQ491838	ariapismic virus 36	ASU_vp_13962	HBAZ1 (Arizona honeybees - ASU Tempe campus)	USA: Tempe-ASU Campus	Apis mellifera whole body	2022-10-22	33.420309 N 111.932719 W	PRJNA1171949	SAMN44260432	SRR30976612
Malgrandaviricetes	Petitvirales	Microviridae	Gokushovirinae	PQ491839	ariapismic virus 37	ASU_vp_14023	HBAZ1 (Arizona honeybees - ASU Tempe campus)	USA: Tempe-ASU Campus	Apis mellifera whole body	2022-10-22	33.420309 N 111.932719 W	PRJNA1171949	SAMN44260432	SRR30976612
Malgrandaviricetes	Petitvirales	Microviridae	Gokushovirinae	PQ491841	ariapismic virus 39	ASU_vp_14043	HBAZ1 (Arizona honeybees - ASU Tempe campus)	USA: Tempe-ASU Campus	Apis mellifera whole body	2022-10-22	33.420309 N 111.932719 W	PRJNA1171949	SAMN44260432	SRR30976612
Malgrandaviricetes	Petitvirales	Microviridae	Gokushovirinae	PQ491842	ariapismic virus 40	ASU_vp_14047	HBAZ1 (Arizona honeybees - ASU Tempe campus)	USA: Tempe-ASU Campus	Apis mellifera whole body	2022-10-22	33.420309 N 111.932719 W	PRJNA1171949	SAMN44260432	SRR30976612
Malgrandaviricetes	Petitvirales	Microviridae	Gokushovirinae	PQ491843	ariapismic virus 41	ASU_vp_14054	HBAZ1 (Arizona honeybees - ASU Tempe campus)	USA: Tempe-ASU Campus	Apis mellifera whole body	2022-10-22	33.420309 N 111.932719 W	PRJNA1171949	SAMN44260432	SRR30976612
Malgrandaviricetes	Petitvirales	Microviridae	Gokushovirinae	PQ491844	ariapismic virus 42	ASU_vp_14061	HBAZ1 (Arizona honeybees - ASU Tempe campus)	USA: Tempe-ASU Campus	Apis mellifera whole body	2022-10-22	33.420309 N 111.932719 W	PRJNA1171949	SAMN44260432	SRR30976612
Malgrandaviricetes	Petitvirales	Microviridae	Gokushovirinae	PQ491845	ariapismic virus 43	ASU_vp_14084	HBAZ1 (Arizona honeybees - ASU Tempe campus)	USA: Tempe-ASU Campus	Apis mellifera whole body	2022-10-22	33.420309 N 111.932719 W	PRJNA1171949	SAMN44260432	SRR30976612
Malgrandaviricetes	Petitvirales	Microviridae	Gokushovirinae	PQ491846	ariapismic virus 44	ASU_vp_14094	HBAZ1 (Arizona honeybees - ASU Tempe campus)	USA: Tempe-ASU Campus	Apis mellifera whole body	2022-10-22	33.420309 N 111.932719 W	PRJNA1171949	SAMN44260432	SRR30976612
Malgrandaviricetes	Petitvirales	Microviridae	Gokushovirinae	PQ491847	ariapismic virus 45	ASU_vp_14115	HBAZ1 (Arizona honeybees - ASU Tempe campus)	USA: Tempe-ASU Campus	Apis mellifera whole body	2022-10-22	33.420309 N 111.932719 W	PRJNA1171949	SAMN44260432	SRR30976612
Malgrandaviricetes	Petitvirales	Microviridae	Gokushovirinae	PQ491848	ariapismic virus 46	ASU_vp_14134	HBAZ1 (Arizona honeybees - ASU Tempe campus)	USA: Tempe-ASU Campus	Apis mellifera whole body	2022-10-22	33.420309 N 111.932719 W	PRJNA1171949	SAMN44260432	SRR30976612
Malgrandaviricetes	Petitvirales	Microviridae	Gokushovirinae	PQ491849	ariapismic virus 47	ASU_vp_14167	HBAZ1 (Arizona honeybees - ASU Tempe campus)	USA: Tempe-ASU Campus	Apis mellifera whole body	2022-10-22	33.420309 N 111.932719 W	PRJNA1171949	SAMN44260432	SRR30976612
Malgrandaviricetes	Petitvirales	Microviridae	Gokushovirinae	PQ491852	ariapismic virus 50	ASU_vp_14256	HBAZ1 (Arizona honeybees - ASU Tempe campus)	USA: Tempe-ASU Campus	Apis mellifera whole body	2022-10-22	33.420309 N 111.932719 W	PRJNA1171949	SAMN44260432	SRR30976612
Malgrandaviricetes	Petitvirales	Microviridae	Gokushovirinae	PQ491853	ariapismic virus 51	ASU_vp_14278	HBAZ1 (Arizona honeybees - ASU Tempe campus)	USA: Tempe-ASU Campus	Apis mellifera whole body	2022-10-22	33.420309 N 111.932719 W	PRJNA1171949	SAMN44260432	SRR30976612
Malgrandaviricetes	Petitvirales	Microviridae	Gokushovirinae	PQ491854	ariapismic virus 52	ASU_vp_14296	HBAZ1 (Arizona honeybees - ASU Tempe campus)	USA: Tempe-ASU Campus	Apis mellifera whole body	2022-10-22	33.420309 N 111.932719 W	PRJNA1171949	SAMN44260432	SRR30976612
Malgrandaviricetes	Petitvirales	Microviridae	Gokushovirinae	PQ491855	ariapismic virus 53	ASU_vp_14313	HBAZ1 (Arizona honeybees - ASU Tempe campus)	USA: Tempe-ASU Campus	Apis mellifera whole body	2022-10-22	33.420309 N 111.932719 W	PRJNA1171949	SAMN44260432	SRR30976612
Malgrandaviricetes	Petitvirales	Microviridae	Gokushovirinae	PQ491858	ariapismic virus 56	ASU_vp_14411	HBAZ1 (Arizona honeybees - ASU Tempe campus)	USA: Tempe-ASU Campus	Apis mellifera whole body	2022-10-22	33.420309 N 111.932719 W	PRJNA1171949	SAMN44260432	SRR30976612
Malgrandaviricetes	Petitvirales	Microviridae	Gokushovirinae	PQ491859	ariapismic virus 57	ASU_vp_14439	HBAZ1 (Arizona honeybees - ASU Tempe campus)	USA: Tempe-ASU Campus	Apis mellifera whole body	2022-10-22	33.420309 N 111.932719 W	PRJNA1171949	SAMN44260432	SRR30976612
Malgrandaviricetes	Petitvirales	Microviridae	Gokushovirinae	PQ491861	ariapismic virus 59	ASU_vp_14501	HBAZ1 (Arizona honeybees - ASU Tempe campus)	USA: Tempe-ASU Campus	Apis mellifera whole body	2022-10-22	33.420309 N 111.932719 W	PRJNA1171949	SAMN44260432	SRR30976612
Malgrandaviricetes	Petitvirales	Microviridae	Gokushovirinae	PQ491862	ariapismic virus 60	ASU_vp_14526	HBAZ1 (Arizona honeybees - ASU Tempe campus)	USA: Tempe-ASU Campus	Apis mellifera whole body	2022-10-22	33.420309 N 111.932719 W	PRJNA1171949	SAMN44260432	SRR30976612
Malgrandaviricetes	Petitvirales	Microviridae	Gokushovirinae	PQ491863	ariapismic virus 61	ASU_vp_14551	HBAZ1 (Arizona honeybees - ASU Tempe campus)	USA: Tempe-ASU Campus	Apis mellifera whole body	2022-10-22	33.420309 N 111.932719 W	PRJNA1171949	SAMN44260432	SRR30976612
Malgrandaviricetes	Petitvirales	Microviridae	Gokushovirinae	PQ491864	ariapismic virus 62	ASU_vp_14577	HBAZ1 (Arizona honeybees - ASU Tempe campus)	USA: Tempe-ASU Campus	Apis mellifera whole body	2022-10-22	33.420309 N 111.932719 W	PRJNA1171949	SAMN44260432	SRR30976612
Malgrandaviricetes	Petitvirales	Microviridae	Gokushovirinae	PQ491865	ariapismic virus 63	ASU_vp_14600	HBAZ1 (Arizona honeybees - ASU Tempe campus)	USA: Tempe-ASU Campus	Apis mellifera whole body	2022-10-22	33.420309 N 111.932719 W	PRJNA1171949	SAMN44260432	SRR30976612
Malgrandaviricetes	Petitvirales	Microviridae	Gokushovirinae	PQ491866	ariapismic virus 64	ASU_vp_14603	HBAZ1 (Arizona honeybees - ASU Tempe campus)	USA: Tempe-ASU Campus	Apis mellifera whole body	2022-10-22	33.420309 N 111.932719 W	PRJNA1171949	SAMN44260432	SRR30976612
Malgrandaviricetes	Petitvirales	Microviridae	Gokushovirinae	PQ491867	ariapismic virus 65	ASU_vp_14604	HBAZ1 (Arizona honeybees - ASU Tempe campus)	USA: Tempe-ASU Campus	Apis mellifera whole body	2022-10-22	33.420309 N 111.932719 W	PRJNA1171949	SAMN44260432	SRR30976612
Malgrandaviricetes	Petitvirales	Microviridae	Gokushovirinae	PQ491868	ariapismic virus 66	ASU_vp_14608	HBAZ1 (Arizona honeybees - ASU Tempe campus)	USA: Tempe-ASU Campus	Apis mellifera whole body	2022-10-22	33.420309 N 111.932719 W	PRJNA1171949	SAMN44260432	SRR30976612
Malgrandaviricetes	Petitvirales	Microviridae	Gokushovirinae	PQ491870	ariapismic virus 68	ASU_vp_14630	HBAZ1 (Arizona honeybees - ASU Tempe campus)	USA: Tempe-ASU Campus	Apis mellifera whole body	2022-10-22	33.420309 N 111.932719 W	PRJNA1171949	SAMN44260432	SRR30976612
Malgrandaviricetes	Petitvirales	Microviridae	Gokushovirinae	PQ491872	ariapismic virus 70	ASU_vp_14661	HBAZ1 (Arizona honeybees - ASU Tempe campus)	USA: Tempe-ASU Campus	Apis mellifera whole body	2022-10-22	33.420309 N 111.932719 W	PRJNA1171949	SAMN44260432	SRR30976612
Malgrandaviricetes	Petitvirales	Microviridae	Gokushovirinae	PQ491876	ariapismic virus 74	ASU_vp_14693	HBAZ1 (Arizona honeybees - ASU Tempe campus)	USA: Tempe-ASU Campus	Apis mellifera whole body	2022-10-22	33.420309 N 111.932719 W	PRJNA1171949	SAMN44260432	SRR30976612
Malgrandaviricetes	Petitvirales	Microviridae	Gokushovirinae	PQ491877	ariapismic virus 75	ASU_vp_14699	HBAZ1 (Arizona honeybees - ASU Tempe campus)	USA: Tempe-ASU Campus	Apis mellifera whole body	2022-10-22	33.420309 N 111.932719 W	PRJNA1171949	SAMN44260432	SRR30976612
Malgrandaviricetes	Petitvirales	Microviridae	Gokushovirinae	PQ491878	ariapismic virus 76	ASU_vp_14748	HBAZ1 (Arizona honeybees - ASU Tempe campus)	USA: Tempe-ASU Campus	Apis mellifera whole body	2022-10-22	33.420309 N 111.932719 W	PRJNA1171949	SAMN44260432	SRR30976612
Malgrandaviricetes	Petitvirales	Microviridae	Gokushovirinae	PQ491881	ariapismic virus 79	ASU_vp_14824	HBAZ1 (Arizona honeybees - ASU Tempe campus)	USA: Tempe-ASU Campus	Apis mellifera whole body	2022-10-22	33.420309 N 111.932719 W	PRJNA1171949	SAMN44260432	SRR30976612
Malgrandaviricetes	Petitvirales	Microviridae	Gokushovirinae	PQ491882	ariapismic virus 80	ASU_vp_14831	HBAZ1 (Arizona honeybees - ASU Tempe campus)	USA: Tempe-ASU Campus	Apis mellifera whole body	2022-10-22	33.420309 N 111.932719 W	PRJNA1171949	SAMN44260432	SRR30976612
Malgrandaviricetes	Petitvirales	Microviridae	Gokushovirinae	PQ491884	ariapismic virus 82	ASU_vp_14848	HBAZ1 (Arizona honeybees - ASU Tempe campus)	USA: Tempe-ASU Campus	Apis mellifera whole body	2022-10-22	33.420309 N 111.932719 W	PRJNA1171949	SAMN44260432	SRR30976612
Malgrandaviricetes	Petitvirales	Microviridae	Gokushovirinae	PQ491885	ariapismic virus 83	ASU_vp_14853	HBAZ1 (Arizona honeybees - ASU Tempe campus)	USA: Tempe-ASU Campus	Apis mellifera whole body	2022-10-22	33.420309 N 111.932719 W	PRJNA1171949	SAMN44260432	SRR30976612
Malgrandaviricetes	Petitvirales	Microviridae	Gokushovirinae	PQ491886	ariapismic virus 84	ASU_vp_14862	HBAZ1 (Arizona honeybees - ASU Tempe campus)	USA: Tempe-ASU Campus	Apis mellifera whole body	2022-10-22	33.420309 N 111.932719 W	PRJNA1171949	SAMN44260432	SRR30976612
Malgrandaviricetes	Petitvirales	Microviridae	Gokushovirinae	PQ491887	ariapismic virus 85	ASU_vp_14869	HBAZ1 (Arizona honeybees - ASU Tempe campus)	USA: Tempe-ASU Campus	Apis mellifera whole body	2022-10-22	33.420309 N 111.932719 W	PRJNA1171949	SAMN44260432	SRR30976612
Malgrandaviricetes	Petitvirales	Microviridae	Gokushovirinae	PQ491888	ariapismic virus 86	ASU_vp_14914	HBAZ1 (Arizona honeybees - ASU Tempe campus)	USA: Tempe-ASU Campus	Apis mellifera whole body	2022-10-22	33.420309 N 111.932719 W	PRJNA1171949	SAMN44260432	SRR30976612
Malgrandaviricetes	Petitvirales	Microviridae	Gokushovirinae	PQ491890	ariapismic virus 88	ASU_vp_14942	HBAZ1 (Arizona honeybees - ASU Tempe campus)	USA: Tempe-ASU Campus	Apis mellifera whole body	2022-10-22	33.420309 N 111.932719 W	PRJNA1171949	SAMN44260432	SRR30976612
Malgrandaviricetes	Petitvirales	Microviridae	Gokushovirinae	PQ491892	ariapismic virus 90	ASU_vp_14954	HBAZ1 (Arizona honeybees - ASU Tempe campus)	USA: Tempe-ASU Campus	Apis mellifera whole body	2022-10-22	33.420309 N 111.932719 W	PRJNA1171949	SAMN44260432	SRR30976612
Malgrandaviricetes	Petitvirales	Microviridae	Gokushovirinae	PQ491894	ariapismic virus 92	ASU_vp_14994	HBAZ1 (Arizona honeybees - ASU Tempe campus)	USA: Tempe-ASU Campus	Apis mellifera whole body	2022-10-22	33.420309 N 111.932719 W	PRJNA1171949	SAMN44260432	SRR30976612
Malgrandaviricetes	Petitvirales	Microviridae	Gokushovirinae	PQ491896	ariapismic virus 94	ASU_vp_15071	HBAZ1 (Arizona honeybees - ASU Tempe campus)	USA: Tempe-ASU Campus	Apis mellifera whole body	2022-10-22	33.420309 N 111.932719 W	PRJNA1171949	SAMN44260432	SRR30976612
Malgrandaviricetes	Petitvirales	Microviridae	Gokushovirinae	PQ491897	ariapismic virus 95	ASU_vp_15101	HBAZ1 (Arizona honeybees - ASU Tempe campus)	USA: Tempe-ASU Campus	Apis mellifera whole body	2022-10-22	33.420309 N 111.932719 W	PRJNA1171949	SAMN44260432	SRR30976612
Malgrandaviricetes	Petitvirales	Microviridae	Gokushovirinae	PQ491898	ariapismic virus 96	ASU_vp_15106	HBAZ1 (Arizona honeybees - ASU Tempe campus)	USA: Tempe-ASU Campus	Apis mellifera whole body	2022-10-22	33.420309 N 111.932719 W	PRJNA1171949	SAMN44260432	SRR30976612
Malgrandaviricetes	Petitvirales	Microviridae	Gokushovirinae	PQ491901	ariapismic virus 99	ASU_vp_15129	HBAZ1 (Arizona honeybees - ASU Tempe campus)	USA: Tempe-ASU Campus	Apis mellifera whole body	2022-10-22	33.420309 N 111.932719 W	PRJNA1171949	SAMN44260432	SRR30976612
Malgrandaviricetes	Petitvirales	Microviridae	Gokushovirinae	PQ491906	ariapismic virus 104	ASU_vp_15230	HBAZ1 (Arizona honeybees - ASU Tempe campus)	USA: Tempe-ASU Campus	Apis mellifera whole body	2022-10-22	33.420309 N 111.932719 W	PRJNA1171949	SAMN44260432	SRR30976612
Malgrandaviricetes	Petitvirales	Microviridae	Gokushovirinae	PQ491907	ariapismic virus 105	ASU_vp_15231	HBAZ1 (Arizona honeybees - ASU Tempe campus)	USA: Tempe-ASU Campus	Apis mellifera whole body	2022-10-22	33.420309 N 111.932719 W	PRJNA1171949	SAMN44260432	SRR30976612
Malgrandaviricetes	Petitvirales	Microviridae	Gokushovirinae	PQ491908	ariapismic virus 106	ASU_vp_15242	HBAZ1 (Arizona honeybees - ASU Tempe campus)	USA: Tempe-ASU Campus	Apis mellifera whole body	2022-10-22	33.420309 N 111.932719 W	PRJNA1171949	SAMN44260432	SRR30976612
Malgrandaviricetes	Petitvirales	Microviridae	Gokushovirinae	PQ491910	ariapismic virus 108	ASU_vp_15294	HBAZ1 (Arizona honeybees - ASU Tempe campus)	USA: Tempe-ASU Campus	Apis mellifera whole body	2022-10-22	33.420309 N 111.932719 W	PRJNA1171949	SAMN44260432	SRR30976612
Malgrandaviricetes	Petitvirales	Microviridae	Gokushovirinae	PQ491914	ariapismic virus 112	ASU_vp_15395	HBAZ1 (Arizona honeybees - ASU Tempe campus)	USA: Tempe-ASU Campus	Apis mellifera whole body	2022-10-22	33.420309 N 111.932719 W	PRJNA1171949	SAMN44260432	SRR30976612
Malgrandaviricetes	Petitvirales	Microviridae	Gokushovirinae	PQ491915	ariapismic virus 113	ASU_vp_15409	HBAZ1 (Arizona honeybees - ASU Tempe campus)	USA: Tempe-ASU Campus	Apis mellifera whole body	2022-10-22	33.420309 N 111.932719 W	PRJNA1171949	SAMN44260432	SRR30976612
Malgrandaviricetes	Petitvirales	Microviridae	Gokushovirinae	PQ491919	ariapismic virus 117	ASU_vp_15548	HBAZ1 (Arizona honeybees - ASU Tempe campus)	USA: Tempe-ASU Campus	Apis mellifera whole body	2022-10-22	33.420309 N 111.932719 W	PRJNA1171949	SAMN44260432	SRR30976612
Malgrandaviricetes	Petitvirales	Microviridae	Gokushovirinae	PQ491920	ariapismic virus 118	ASU_vp_15590	HBAZ1 (Arizona honeybees - ASU Tempe campus)	USA: Tempe-ASU Campus	Apis mellifera whole body	2022-10-22	33.420309 N 111.932719 W	PRJNA1171949	SAMN44260432	SRR30976612
Malgrandaviricetes	Petitvirales	Microviridae	Gokushovirinae	PQ491923	ariapismic virus 121	ASU_vp_15654	HBAZ1 (Arizona honeybees - ASU Tempe campus)	USA: Tempe-ASU Campus	Apis mellifera whole body	2022-10-22	33.420309 N 111.932719 W	PRJNA1171949	SAMN44260432	SRR30976612
Malgrandaviricetes	Petitvirales	Microviridae	Gokushovirinae	PQ491927	ariapismic virus 125	ASU_vp_15757	HBAZ1 (Arizona honeybees - ASU Tempe campus)	USA: Tempe-ASU Campus	Apis mellifera whole body	2022-10-22	33.420309 N 111.932719 W	PRJNA1171949	SAMN44260432	SRR30976612
Malgrandaviricetes	Petitvirales	Microviridae	Gokushovirinae	PQ491930	ariapismic virus 128	ASU_vp_15777	HBAZ1 (Arizona honeybees - ASU Tempe campus)	USA: Tempe-ASU Campus	Apis mellifera whole body	2022-10-22	33.420309 N 111.932719 W	PRJNA1171949	SAMN44260432	SRR30976612
Malgrandaviricetes	Petitvirales	Microviridae	Gokushovirinae	PQ491936	ariapismic virus 134	ASU_vp_15982	HBAZ1 (Arizona honeybees - ASU Tempe campus)	USA: Tempe-ASU Campus	Apis mellifera whole body	2022-10-22	33.420309 N 111.932719 W	PRJNA1171949	SAMN44260432	SRR30976612
Malgrandaviricetes	Petitvirales	Microviridae	Gokushovirinae	PQ491937	ariapismic virus 135	ASU_vp_16023	HBAZ1 (Arizona honeybees - ASU Tempe campus)	USA: Tempe-ASU Campus	Apis mellifera whole body	2022-10-22	33.420309 N 111.932719 W	PRJNA1171949	SAMN44260432	SRR30976612
Malgrandaviricetes	Petitvirales	Microviridae	Gokushovirinae	PQ491943	ariapismic virus 141	ASU_vp_16173	HBAZ1 (Arizona honeybees - ASU Tempe campus)	USA: Tempe-ASU Campus	Apis mellifera whole body	2022-10-22	33.420309 N 111.932719 W	PRJNA1171949	SAMN44260432	SRR30976612
Malgrandaviricetes	Petitvirales	Microviridae	Gokushovirinae	PQ491946	ariapismic virus 144	ASU_vp_16282	HBAZ1 (Arizona honeybees - ASU Tempe campus)	USA: Tempe-ASU Campus	Apis mellifera whole body	2022-10-22	33.420309 N 111.932719 W	PRJNA1171949	SAMN44260432	SRR30976612
Malgrandaviricetes	Petitvirales	Microviridae	Gokushovirinae	PQ491950	ariapismic virus 148	ASU_vp_16579	HBAZ1 (Arizona honeybees - ASU Tempe campus)	USA: Tempe-ASU Campus	Apis mellifera whole body	2022-10-22	33.420309 N 111.932719 W	PRJNA1171949	SAMN44260432	SRR30976612
Malgrandaviricetes	Petitvirales	Microviridae	Gokushovirinae	PQ491951	ariapismic virus 149	ASU_vp_16596	HBAZ1 (Arizona honeybees - ASU Tempe campus)	USA: Tempe-ASU Campus	Apis mellifera whole body	2022-10-22	33.420309 N 111.932719 W	PRJNA1171949	SAMN44260432	SRR30976612
Malgrandaviricetes	Petitvirales	Microviridae	Gokushovirinae	PQ491958	ariapismic virus 164	HBCL_vp_94	HBAZ2 (Arizona honeybees - Tempe grand canal)	USA: Tempe	Apis mellifera whole body	2023-02-25	33.439684 N 111.960292 W	PRJNA1171949	SAMN44260436	SRR30976607
Malgrandaviricetes	Petitvirales	Microviridae	Gokushovirinae	PQ491959	ariapismic virus 165	HBCL_vp_96	HBAZ2 (Arizona honeybees - Tempe grand canal)	USA: Tempe	Apis mellifera whole body	2023-02-25	33.439684 N 111.960292 W	PRJNA1171949	SAMN44260436	SRR30976607
Malgrandaviricetes	Petitvirales	Microviridae	Gokushovirinae	PQ491960	ariapismic virus 156	HBCL_vp_104	HBAZ2 (Arizona honeybees - Tempe grand canal)	USA: Tempe	Apis mellifera whole body	2023-02-25	33.439684 N 111.960292 W	PRJNA1171949	SAMN44260436	SRR30976607
Malgrandaviricetes	Petitvirales	Microviridae	Gokushovirinae	PQ491961	ariapismic virus 157	HBCL_vp_110	HBAZ2 (Arizona honeybees - Tempe grand canal)	USA: Tempe	Apis mellifera whole body	2023-02-25	33.439684 N 111.960292 W	PRJNA1171949	SAMN44260436	SRR30976607
Malgrandaviricetes	Petitvirales	Microviridae	Gokushovirinae	PQ491962	ariapismic virus 158	HBCL_vp_111	HBAZ2 (Arizona honeybees - Tempe grand canal)	USA: Tempe	Apis mellifera whole body	2023-02-25	33.439684 N 111.960292 W	PRJNA1171949	SAMN44260436	SRR30976607
Malgrandaviricetes	Petitvirales	Microviridae	Gokushovirinae	PQ491963	ariapismic virus 159	HBCL_vp_114	HBAZ2 (Arizona honeybees - Tempe grand canal)	USA: Tempe	Apis mellifera whole body	2023-02-25	33.439684 N 111.960292 W	PRJNA1171949	SAMN44260436	SRR30976607
Malgrandaviricetes	Petitvirales	Microviridae	Gokushovirinae	PQ491964	ariapismic virus 160	HBCL_vp_122	HBAZ2 (Arizona honeybees - Tempe grand canal)	USA: Tempe	Apis mellifera whole body	2023-02-25	33.439684 N 111.960292 W	PRJNA1171949	SAMN44260436	SRR30976607
Malgrandaviricetes	Petitvirales	Microviridae	Gokushovirinae	PQ491965	ariapismic virus 161	HBCL_vp_137	HBAZ2 (Arizona honeybees - Tempe grand canal)	USA: Tempe	Apis mellifera whole body	2023-02-25	33.439684 N 111.960292 W	PRJNA1171949	SAMN44260436	SRR30976607
Malgrandaviricetes	Petitvirales	Microviridae	Gokushovirinae	PQ491966	ariapismic virus 162	HBCL_vp_143	HBAZ2 (Arizona honeybees - Tempe grand canal)	USA: Tempe	Apis mellifera whole body	2023-02-25	33.439684 N 111.960292 W	PRJNA1171949	SAMN44260436	SRR30976607
Malgrandaviricetes	Petitvirales	Microviridae	Gokushovirinae	PQ491967	ariapismic virus 163	HBCL_vp_145	HBAZ2 (Arizona honeybees - Tempe grand canal)	USA: Tempe	Apis mellifera whole body	2023-02-25	33.439684 N 111.960292 W	PRJNA1171949	SAMN44260436	SRR30976607
Malgrandaviricetes	Petitvirales	Microviridae	Gokushovirinae	PQ491970	ariapismic virus 186	HBRC_vp_795	HBAZ3 (Arizona honeybees - Rackensack canyon)	USA: Rackensack canyon	Apis mellifera whole body	2023-04-21	33.901664 N 111.814705 W	PRJNA1171949	SAMN44260437	SRR30976606
Malgrandaviricetes	Petitvirales	Microviridae	Gokushovirinae	PQ491971	ariapismic virus 187	HBRC_vp_798	HBAZ3 (Arizona honeybees - Rackensack canyon)	USA: Rackensack canyon	Apis mellifera whole body	2023-04-21	33.901664 N 111.814705 W	PRJNA1171949	SAMN44260437	SRR30976606
Malgrandaviricetes	Petitvirales	Microviridae	Gokushovirinae	PQ491972	ariapismic virus 188	HBRC_vp_799	HBAZ3 (Arizona honeybees - Rackensack canyon)	USA: Rackensack canyon	Apis mellifera whole body	2023-04-21	33.901664 N 111.814705 W	PRJNA1171949	SAMN44260437	SRR30976606
Malgrandaviricetes	Petitvirales	Microviridae	Gokushovirinae	PQ491973	ariapismic virus 189	HBRC_vp_811	HBAZ3 (Arizona honeybees - Rackensack canyon)	USA: Rackensack canyon	Apis mellifera whole body	2023-04-21	33.901664 N 111.814705 W	PRJNA1171949	SAMN44260437	SRR30976606
Malgrandaviricetes	Petitvirales	Microviridae	Gokushovirinae	PQ491974	ariapismic virus 190	HBRC_vp_822	HBAZ3 (Arizona honeybees - Rackensack canyon)	USA: Rackensack canyon	Apis mellifera whole body	2023-04-21	33.901664 N 111.814705 W	PRJNA1171949	SAMN44260437	SRR30976606
Malgrandaviricetes	Petitvirales	Microviridae	Gokushovirinae	PQ491977	ariapismic virus 193	HBRC_vp_873	HBAZ3 (Arizona honeybees - Rackensack canyon)	USA: Rackensack canyon	Apis mellifera whole body	2023-04-21	33.901664 N 111.814705 W	PRJNA1171949	SAMN44260437	SRR30976606
Malgrandaviricetes	Petitvirales	Microviridae	Gokushovirinae	PQ491978	ariapismic virus 194	HBRC_vp_892	HBAZ3 (Arizona honeybees - Rackensack canyon)	USA: Rackensack canyon	Apis mellifera whole body	2023-04-21	33.901664 N 111.814705 W	PRJNA1171949	SAMN44260437	SRR30976606
Malgrandaviricetes	Petitvirales	Microviridae	Gokushovirinae	PQ491982	ariapismic virus 198	HBRC_vp_977	HBAZ3 (Arizona honeybees - Rackensack canyon)	USA: Rackensack canyon	Apis mellifera whole body	2023-04-21	33.901664 N 111.814705 W	PRJNA1171949	SAMN44260437	SRR30976606
Malgrandaviricetes	Petitvirales	Microviridae	Gokushovirinae	PQ491985	ariapismic virus 167	HBRC_vp_1016	HBAZ3 (Arizona honeybees - Rackensack canyon)	USA: Rackensack canyon	Apis mellifera whole body	2023-04-21	33.901664 N 111.814705 W	PRJNA1171949	SAMN44260437	SRR30976606
Malgrandaviricetes	Petitvirales	Microviridae	Gokushovirinae	PQ491987	ariapismic virus 169	HBRC_vp_1041	HBAZ3 (Arizona honeybees - Rackensack canyon)	USA: Rackensack canyon	Apis mellifera whole body	2023-04-21	33.901664 N 111.814705 W	PRJNA1171949	SAMN44260437	SRR30976606
Malgrandaviricetes	Petitvirales	Microviridae	Gokushovirinae	PQ491989	ariapismic virus 171	HBRC_vp_1070	HBAZ3 (Arizona honeybees - Rackensack canyon)	USA: Rackensack canyon	Apis mellifera whole body	2023-04-21	33.901664 N 111.814705 W	PRJNA1171949	SAMN44260437	SRR30976606
Malgrandaviricetes	Petitvirales	Microviridae	Gokushovirinae	PQ491992	ariapismic virus 174	HBRC_vp_1093	HBAZ3 (Arizona honeybees - Rackensack canyon)	USA: Rackensack canyon	Apis mellifera whole body	2023-04-21	33.901664 N 111.814705 W	PRJNA1171949	SAMN44260437	SRR30976606
Malgrandaviricetes	Petitvirales	Microviridae	Gokushovirinae	PQ491996	ariapismic virus 178	HBRC_vp_1145	HBAZ3 (Arizona honeybees - Rackensack canyon)	USA: Rackensack canyon	Apis mellifera whole body	2023-04-21	33.901664 N 111.814705 W	PRJNA1171949	SAMN44260437	SRR30976606
Malgrandaviricetes	Petitvirales	Microviridae	Gokushovirinae	PQ491998	ariapismic virus 180	HBRC_vp_1165	HBAZ3 (Arizona honeybees - Rackensack canyon)	USA: Rackensack canyon	Apis mellifera whole body	2023-04-21	33.901664 N 111.814705 W	PRJNA1171949	SAMN44260437	SRR30976606
Malgrandaviricetes	Petitvirales	Microviridae	Gokushovirinae	PQ492002	ariapismic virus 200	HBsed_vp_356	HBAZ4 (Arizona honeybees - Sedona)	USA: Sedona	Apis mellifera whole body	2023-09-15	34.869298 N 111.757102 W	PRJNA1171949	SAMN44260438	SRR30976605
Malgrandaviricetes	Petitvirales	Microviridae	Gokushovirinae	PQ492003	ariapismic virus 201	HBsed_vp_391	HBAZ4 (Arizona honeybees - Sedona)	USA: Sedona	Apis mellifera whole body	2023-09-15	34.869298 N 111.757102 W	PRJNA1171949	SAMN44260438	SRR30976605
Malgrandaviricetes	Petitvirales	Microviridae	Gokushovirinae	PQ492005	ariapismic virus 203	HBsed_vp_468	HBAZ4 (Arizona honeybees - Sedona)	USA: Sedona	Apis mellifera whole body	2023-09-15	34.869298 N 111.757102 W	PRJNA1171949	SAMN44260438	SRR30976605
Malgrandaviricetes	Petitvirales	Microviridae	Gokushovirinae	PQ492009	ariapismic virus 227	HBTUC_8325	HBAZ5 (Arizona honeybees - Tucson)	USA: Tucson	Apis mellifera whole body	2023-10-14	32.258297 N 110.924789 W	PRJNA1171949	SAMN44260439	SRR30976604
Malgrandaviricetes	Petitvirales	Microviridae	Gokushovirinae	PQ492010	ariapismic virus 228	HBTUC_8494	HBAZ5 (Arizona honeybees - Tucson)	USA: Tucson	Apis mellifera whole body	2023-10-14	32.258297 N 110.924789 W	PRJNA1171949	SAMN44260439	SRR30976604
Malgrandaviricetes	Petitvirales	Microviridae	Gokushovirinae	PQ492011	ariapismic virus 229	HBTUC_8708	HBAZ5 (Arizona honeybees - Tucson)	USA: Tucson	Apis mellifera whole body	2023-10-14	32.258297 N 110.924789 W	PRJNA1171949	SAMN44260439	SRR30976604
Malgrandaviricetes	Petitvirales	Microviridae	Gokushovirinae	PQ492012	ariapismic virus 230	HBTUC_8763	HBAZ5 (Arizona honeybees - Tucson)	USA: Tucson	Apis mellifera whole body	2023-10-14	32.258297 N 110.924789 W	PRJNA1171949	SAMN44260439	SRR30976604
Malgrandaviricetes	Petitvirales	Microviridae	Gokushovirinae	PQ492013	ariapismic virus 231	HBTUC_8969	HBAZ5 (Arizona honeybees - Tucson)	USA: Tucson	Apis mellifera whole body	2023-10-14	32.258297 N 110.924789 W	PRJNA1171949	SAMN44260439	SRR30976604
Malgrandaviricetes	Petitvirales	Microviridae	Gokushovirinae	PQ492015	ariapismic virus 233	HBTUC_9178	HBAZ5 (Arizona honeybees - Tucson)	USA: Tucson	Apis mellifera whole body	2023-10-14	32.258297 N 110.924789 W	PRJNA1171949	SAMN44260439	SRR30976604
Malgrandaviricetes	Petitvirales	Microviridae	Gokushovirinae	PQ492016	ariapismic virus 234	HBTUC_9227	HBAZ5 (Arizona honeybees - Tucson)	USA: Tucson	Apis mellifera whole body	2023-10-14	32.258297 N 110.924789 W	PRJNA1171949	SAMN44260439	SRR30976604
Malgrandaviricetes	Petitvirales	Microviridae	Gokushovirinae	PQ492017	ariapismic virus 235	HBTUC_9319	HBAZ5 (Arizona honeybees - Tucson)	USA: Tucson	Apis mellifera whole body	2023-10-14	32.258297 N 110.924789 W	PRJNA1171949	SAMN44260439	SRR30976604
Malgrandaviricetes	Petitvirales	Microviridae	Gokushovirinae	PQ492018	ariapismic virus 236	HBTUC_9371	HBAZ5 (Arizona honeybees - Tucson)	USA: Tucson	Apis mellifera whole body	2023-10-14	32.258297 N 110.924789 W	PRJNA1171949	SAMN44260439	SRR30976604
Malgrandaviricetes	Petitvirales	Microviridae	Gokushovirinae	PQ492020	ariapismic virus 238	HBTUC_9452	HBAZ5 (Arizona honeybees - Tucson)	USA: Tucson	Apis mellifera whole body	2023-10-14	32.258297 N 110.924789 W	PRJNA1171949	SAMN44260439	SRR30976604
Malgrandaviricetes	Petitvirales	Microviridae	Gokushovirinae	PQ492021	ariapismic virus 239	HBTUC_9492	HBAZ5 (Arizona honeybees - Tucson)	USA: Tucson	Apis mellifera whole body	2023-10-14	32.258297 N 110.924789 W	PRJNA1171949	SAMN44260439	SRR30976604
Malgrandaviricetes	Petitvirales	Microviridae	Gokushovirinae	PQ492022	ariapismic virus 240	HBTUC_9510	HBAZ5 (Arizona honeybees - Tucson)	USA: Tucson	Apis mellifera whole body	2023-10-14	32.258297 N 110.924789 W	PRJNA1171949	SAMN44260439	SRR30976604
Malgrandaviricetes	Petitvirales	Microviridae	Gokushovirinae	PQ492023	ariapismic virus 241	HBTUC_9530	HBAZ5 (Arizona honeybees - Tucson)	USA: Tucson	Apis mellifera whole body	2023-10-14	32.258297 N 110.924789 W	PRJNA1171949	SAMN44260439	SRR30976604
Malgrandaviricetes	Petitvirales	Microviridae	Gokushovirinae	PQ492025	ariapismic virus 243	HBTUC_9579	HBAZ5 (Arizona honeybees - Tucson)	USA: Tucson	Apis mellifera whole body	2023-10-14	32.258297 N 110.924789 W	PRJNA1171949	SAMN44260439	SRR30976604
Malgrandaviricetes	Petitvirales	Microviridae	Gokushovirinae	PQ492026	ariapismic virus 244	HBTUC_9611	HBAZ5 (Arizona honeybees - Tucson)	USA: Tucson	Apis mellifera whole body	2023-10-14	32.258297 N 110.924789 W	PRJNA1171949	SAMN44260439	SRR30976604
Malgrandaviricetes	Petitvirales	Microviridae	Gokushovirinae	PQ492028	ariapismic virus 246	HBTUC_9743	HBAZ5 (Arizona honeybees - Tucson)	USA: Tucson	Apis mellifera whole body	2023-10-14	32.258297 N 110.924789 W	PRJNA1171949	SAMN44260439	SRR30976604
Malgrandaviricetes	Petitvirales	Microviridae	Gokushovirinae	PQ492029	ariapismic virus 247	HBTUC_9795	HBAZ5 (Arizona honeybees - Tucson)	USA: Tucson	Apis mellifera whole body	2023-10-14	32.258297 N 110.924789 W	PRJNA1171949	SAMN44260439	SRR30976604
Malgrandaviricetes	Petitvirales	Microviridae	Gokushovirinae	PQ492033	ariapismic virus 205	HBTUC_10002	HBAZ5 (Arizona honeybees - Tucson)	USA: Tucson	Apis mellifera whole body	2023-10-14	32.258297 N 110.924789 W	PRJNA1171949	SAMN44260439	SRR30976604
Malgrandaviricetes	Petitvirales	Microviridae	Gokushovirinae	PQ492034	ariapismic virus 206	HBTUC_10039	HBAZ5 (Arizona honeybees - Tucson)	USA: Tucson	Apis mellifera whole body	2023-10-14	32.258297 N 110.924789 W	PRJNA1171949	SAMN44260439	SRR30976604
Malgrandaviricetes	Petitvirales	Microviridae	Gokushovirinae	PQ492035	ariapismic virus 207	HBTUC_10060	HBAZ5 (Arizona honeybees - Tucson)	USA: Tucson	Apis mellifera whole body	2023-10-14	32.258297 N 110.924789 W	PRJNA1171949	SAMN44260439	SRR30976604
Malgrandaviricetes	Petitvirales	Microviridae	Gokushovirinae	PQ492037	ariapismic virus 209	HBTUC_10186	HBAZ5 (Arizona honeybees - Tucson)	USA: Tucson	Apis mellifera whole body	2023-10-14	32.258297 N 110.924789 W	PRJNA1171949	SAMN44260439	SRR30976604
Malgrandaviricetes	Petitvirales	Microviridae	Gokushovirinae	PQ492039	ariapismic virus 211	HBTUC_10241	HBAZ5 (Arizona honeybees - Tucson)	USA: Tucson	Apis mellifera whole body	2023-10-14	32.258297 N 110.924789 W	PRJNA1171949	SAMN44260439	SRR30976604
Malgrandaviricetes	Petitvirales	Microviridae	Gokushovirinae	PQ492040	ariapismic virus 212	HBTUC_10319	HBAZ5 (Arizona honeybees - Tucson)	USA: Tucson	Apis mellifera whole body	2023-10-14	32.258297 N 110.924789 W	PRJNA1171949	SAMN44260439	SRR30976604
Malgrandaviricetes	Petitvirales	Microviridae	Gokushovirinae	PQ492043	ariapismic virus 215	HBTUC_10627	HBAZ5 (Arizona honeybees - Tucson)	USA: Tucson	Apis mellifera whole body	2023-10-14	32.258297 N 110.924789 W	PRJNA1171949	SAMN44260439	SRR30976604
Malgrandaviricetes	Petitvirales	Microviridae	Gokushovirinae	PQ492049	ariapismic virus 221	HBTUC_11002	HBAZ5 (Arizona honeybees - Tucson)	USA: Tucson	Apis mellifera whole body	2023-10-14	32.258297 N 110.924789 W	PRJNA1171949	SAMN44260439	SRR30976604
Malgrandaviricetes	Petitvirales	Microviridae	Gokushovirinae	PQ492050	ariapismic virus 222	HBTUC_11024	HBAZ5 (Arizona honeybees - Tucson)	USA: Tucson	Apis mellifera whole body	2023-10-14	32.258297 N 110.924789 W	PRJNA1171949	SAMN44260439	SRR30976604
Malgrandaviricetes	Petitvirales	Microviridae	Gokushovirinae	PQ492053	ariapismic virus 252	HBWTM_7526	HBAZ6 (Arizona honeybees - White Tank mountains)	USA: White tank mountains/Buckeye	Apis mellifera whole body	2023-10-30	33.513666 N 112.513775 W	PRJNA1171949	SAMN44260441	SRR30976602
Malgrandaviricetes	Petitvirales	Microviridae	Gokushovirinae	PQ492054	ariapismic virus 253	HBWTM_7527	HBAZ6 (Arizona honeybees - White Tank mountains)	USA: White tank mountains/Buckeye	Apis mellifera whole body	2023-10-30	33.513666 N 112.513775 W	PRJNA1171949	SAMN44260441	SRR30976602
Malgrandaviricetes	Petitvirales	Microviridae	Gokushovirinae	PQ492055	ariapismic virus 254	HBWTM_7721	HBAZ6 (Arizona honeybees - White Tank mountains)	USA: White tank mountains/Buckeye	Apis mellifera whole body	2023-10-30	33.513666 N 112.513775 W	PRJNA1171949	SAMN44260441	SRR30976602
Malgrandaviricetes	Petitvirales	Microviridae	Gokushovirinae	PQ492056	ariapismic virus 255	HBWTM_7745	HBAZ6 (Arizona honeybees - White Tank mountains)	USA: White tank mountains/Buckeye	Apis mellifera whole body	2023-10-30	33.513666 N 112.513775 W	PRJNA1171949	SAMN44260441	SRR30976602
Malgrandaviricetes	Petitvirales	Microviridae	Gokushovirinae	PQ492057	ariapismic virus 256	HBWTM_7831	HBAZ6 (Arizona honeybees - White Tank mountains)	USA: White tank mountains/Buckeye	Apis mellifera whole body	2023-10-30	33.513666 N 112.513775 W	PRJNA1171949	SAMN44260441	SRR30976602
Malgrandaviricetes	Petitvirales	Microviridae	Gokushovirinae	PQ492058	ariapismic virus 257	HBWTM_8230	HBAZ6 (Arizona honeybees - White Tank mountains)	USA: White tank mountains/Buckeye	Apis mellifera whole body	2023-10-30	33.513666 N 112.513775 W	PRJNA1171949	SAMN44260441	SRR30976602
Malgrandaviricetes	Petitvirales	Microviridae	Gokushovirinae	PQ492059	ariapismic virus 258	HBWTM_8353	HBAZ6 (Arizona honeybees - White Tank mountains)	USA: White tank mountains/Buckeye	Apis mellifera whole body	2023-10-30	33.513666 N 112.513775 W	PRJNA1171949	SAMN44260441	SRR30976602
Malgrandaviricetes	Petitvirales	Microviridae	Gokushovirinae	PQ492060	ariapismic virus 259	HBWTM_8400	HBAZ6 (Arizona honeybees - White Tank mountains)	USA: White tank mountains/Buckeye	Apis mellifera whole body	2023-10-30	33.513666 N 112.513775 W	PRJNA1171949	SAMN44260441	SRR30976602
Malgrandaviricetes	Petitvirales	Microviridae	Gokushovirinae	PQ492061	ariapismic virus 260	HBWTM_8490	HBAZ6 (Arizona honeybees - White Tank mountains)	USA: White tank mountains/Buckeye	Apis mellifera whole body	2023-10-30	33.513666 N 112.513775 W	PRJNA1171949	SAMN44260441	SRR30976602
Malgrandaviricetes	Petitvirales	Microviridae	Gokushovirinae	PQ492062	ariapismic virus 261	HBWTM_8499	HBAZ6 (Arizona honeybees - White Tank mountains)	USA: White tank mountains/Buckeye	Apis mellifera whole body	2023-10-30	33.513666 N 112.513775 W	PRJNA1171949	SAMN44260441	SRR30976602
Malgrandaviricetes	Petitvirales	Microviridae	Gokushovirinae	PQ492063	ariapismic virus 262	HBWTM_8540	HBAZ6 (Arizona honeybees - White Tank mountains)	USA: White tank mountains/Buckeye	Apis mellifera whole body	2023-10-30	33.513666 N 112.513775 W	PRJNA1171949	SAMN44260441	SRR30976602
Malgrandaviricetes	Petitvirales	Microviridae	Gokushovirinae	PQ492064	ariapismic virus 263	HBWTM_8559	HBAZ6 (Arizona honeybees - White Tank mountains)	USA: White tank mountains/Buckeye	Apis mellifera whole body	2023-10-30	33.513666 N 112.513775 W	PRJNA1171949	SAMN44260441	SRR30976602
Malgrandaviricetes	Petitvirales	Microviridae	Gokushovirinae	PQ492065	ariapismic virus 264	HBWTM_8832	HBAZ6 (Arizona honeybees - White Tank mountains)	USA: White tank mountains/Buckeye	Apis mellifera whole body	2023-10-30	33.513666 N 112.513775 W	PRJNA1171949	SAMN44260441	SRR30976602
Malgrandaviricetes	Petitvirales	Microviridae	Gokushovirinae	PQ492067	ariapismic virus 266	HBWTM_9051	HBAZ6 (Arizona honeybees - White Tank mountains)	USA: White tank mountains/Buckeye	Apis mellifera whole body	2023-10-30	33.513666 N 112.513775 W	PRJNA1171949	SAMN44260441	SRR30976602
Malgrandaviricetes	Petitvirales	Microviridae	Gokushovirinae	PQ492068	ariapismic virus 267	HBWTM_9068	HBAZ6 (Arizona honeybees - White Tank mountains)	USA: White tank mountains/Buckeye	Apis mellifera whole body	2023-10-30	33.513666 N 112.513775 W	PRJNA1171949	SAMN44260441	SRR30976602
Malgrandaviricetes	Petitvirales	Microviridae	Gokushovirinae	PQ492074	ariapismic virus 273	HBWTM_9223	HBAZ6 (Arizona honeybees - White Tank mountains)	USA: White tank mountains/Buckeye	Apis mellifera whole body	2023-10-30	33.513666 N 112.513775 W	PRJNA1171949	SAMN44260441	SRR30976602
Malgrandaviricetes	Petitvirales	Microviridae	Gokushovirinae	PQ492076	ariapismic virus 275	HBWTM_9346	HBAZ6 (Arizona honeybees - White Tank mountains)	USA: White tank mountains/Buckeye	Apis mellifera whole body	2023-10-30	33.513666 N 112.513775 W	PRJNA1171949	SAMN44260441	SRR30976602
Malgrandaviricetes	Petitvirales	Microviridae	Gokushovirinae	PQ492082	ariapismic virus 281	HBWTM_9683	HBAZ6 (Arizona honeybees - White Tank mountains)	USA: White tank mountains/Buckeye	Apis mellifera whole body	2023-10-30	33.513666 N 112.513775 W	PRJNA1171949	SAMN44260441	SRR30976602
Malgrandaviricetes	Petitvirales	Microviridae	Gokushovirinae	PQ492084	ariapismic virus 283	HBWTM_9856	HBAZ6 (Arizona honeybees - White Tank mountains)	USA: White tank mountains/Buckeye	Apis mellifera whole body	2023-10-30	33.513666 N 112.513775 W	PRJNA1171949	SAMN44260441	SRR30976602
Malgrandaviricetes	Petitvirales	Microviridae	Group D	PQ491830	ariapismic virus 28	ASU_vp_13672	HBAZ1 (Arizona honeybees - ASU Tempe campus)	USA: Tempe-ASU Campus	Apis mellifera whole body	2022-10-22	33.420309 N 111.932719 W	PRJNA1171949	SAMN44260432	SRR30976612
Malgrandaviricetes	Petitvirales	Microviridae	Group D	PQ491850	ariapismic virus 48	ASU_vp_14174	HBAZ1 (Arizona honeybees - ASU Tempe campus)	USA: Tempe-ASU Campus	Apis mellifera whole body	2022-10-22	33.420309 N 111.932719 W	PRJNA1171949	SAMN44260432	SRR30976612
Malgrandaviricetes	Petitvirales	Microviridae	Group D	PQ491869	ariapismic virus 67	ASU_vp_14625	HBAZ1 (Arizona honeybees - ASU Tempe campus)	USA: Tempe-ASU Campus	Apis mellifera whole body	2022-10-22	33.420309 N 111.932719 W	PRJNA1171949	SAMN44260432	SRR30976612
Malgrandaviricetes	Petitvirales	Microviridae	Group D	PQ491883	ariapismic virus 81	ASU_vp_14833	HBAZ1 (Arizona honeybees - ASU Tempe campus)	USA: Tempe-ASU Campus	Apis mellifera whole body	2022-10-22	33.420309 N 111.932719 W	PRJNA1171949	SAMN44260432	SRR30976612
Malgrandaviricetes	Petitvirales	Microviridae	Group D	PQ491889	ariapismic virus 87	ASU_vp_14919	HBAZ1 (Arizona honeybees - ASU Tempe campus)	USA: Tempe-ASU Campus	Apis mellifera whole body	2022-10-22	33.420309 N 111.932719 W	PRJNA1171949	SAMN44260432	SRR30976612
Malgrandaviricetes	Petitvirales	Microviridae	Group D	PQ491891	ariapismic virus 89	ASU_vp_14951	HBAZ1 (Arizona honeybees - ASU Tempe campus)	USA: Tempe-ASU Campus	Apis mellifera whole body	2022-10-22	33.420309 N 111.932719 W	PRJNA1171949	SAMN44260432	SRR30976612
Malgrandaviricetes	Petitvirales	Microviridae	Group D	PQ491893	ariapismic virus 91	ASU_vp_14955	HBAZ1 (Arizona honeybees - ASU Tempe campus)	USA: Tempe-ASU Campus	Apis mellifera whole body	2022-10-22	33.420309 N 111.932719 W	PRJNA1171949	SAMN44260432	SRR30976612
Malgrandaviricetes	Petitvirales	Microviridae	Group D	PQ491899	ariapismic virus 97	ASU_vp_15113	HBAZ1 (Arizona honeybees - ASU Tempe campus)	USA: Tempe-ASU Campus	Apis mellifera whole body	2022-10-22	33.420309 N 111.932719 W	PRJNA1171949	SAMN44260432	SRR30976612
Malgrandaviricetes	Petitvirales	Microviridae	Group D	PQ491900	ariapismic virus 98	ASU_vp_15121	HBAZ1 (Arizona honeybees - ASU Tempe campus)	USA: Tempe-ASU Campus	Apis mellifera whole body	2022-10-22	33.420309 N 111.932719 W	PRJNA1171949	SAMN44260432	SRR30976612
Malgrandaviricetes	Petitvirales	Microviridae	Group D	PQ491903	ariapismic virus 101	ASU_vp_15216	HBAZ1 (Arizona honeybees - ASU Tempe campus)	USA: Tempe-ASU Campus	Apis mellifera whole body	2022-10-22	33.420309 N 111.932719 W	PRJNA1171949	SAMN44260432	SRR30976612
Malgrandaviricetes	Petitvirales	Microviridae	Group D	PQ491904	ariapismic virus 102	ASU_vp_15221	HBAZ1 (Arizona honeybees - ASU Tempe campus)	USA: Tempe-ASU Campus	Apis mellifera whole body	2022-10-22	33.420309 N 111.932719 W	PRJNA1171949	SAMN44260432	SRR30976612
Malgrandaviricetes	Petitvirales	Microviridae	Group D	PQ491905	ariapismic virus 103	ASU_vp_15227	HBAZ1 (Arizona honeybees - ASU Tempe campus)	USA: Tempe-ASU Campus	Apis mellifera whole body	2022-10-22	33.420309 N 111.932719 W	PRJNA1171949	SAMN44260432	SRR30976612
Malgrandaviricetes	Petitvirales	Microviridae	Group D	PQ491911	ariapismic virus 109	ASU_vp_15321	HBAZ1 (Arizona honeybees - ASU Tempe campus)	USA: Tempe-ASU Campus	Apis mellifera whole body	2022-10-22	33.420309 N 111.932719 W	PRJNA1171949	SAMN44260432	SRR30976612
Malgrandaviricetes	Petitvirales	Microviridae	Group D	PQ491912	ariapismic virus 110	ASU_vp_15376	HBAZ1 (Arizona honeybees - ASU Tempe campus)	USA: Tempe-ASU Campus	Apis mellifera whole body	2022-10-22	33.420309 N 111.932719 W	PRJNA1171949	SAMN44260432	SRR30976612
Malgrandaviricetes	Petitvirales	Microviridae	Group D	PQ491913	ariapismic virus 111	ASU_vp_15389	HBAZ1 (Arizona honeybees - ASU Tempe campus)	USA: Tempe-ASU Campus	Apis mellifera whole body	2022-10-22	33.420309 N 111.932719 W	PRJNA1171949	SAMN44260432	SRR30976612
Malgrandaviricetes	Petitvirales	Microviridae	Group D	PQ491916	ariapismic virus 114	ASU_vp_15427	HBAZ1 (Arizona honeybees - ASU Tempe campus)	USA: Tempe-ASU Campus	Apis mellifera whole body	2022-10-22	33.420309 N 111.932719 W	PRJNA1171949	SAMN44260432	SRR30976612
Malgrandaviricetes	Petitvirales	Microviridae	Group D	PQ491917	ariapismic virus 115	ASU_vp_15515	HBAZ1 (Arizona honeybees - ASU Tempe campus)	USA: Tempe-ASU Campus	Apis mellifera whole body	2022-10-22	33.420309 N 111.932719 W	PRJNA1171949	SAMN44260432	SRR30976612
Malgrandaviricetes	Petitvirales	Microviridae	Group D	PQ491918	ariapismic virus 116	ASU_vp_15523	HBAZ1 (Arizona honeybees - ASU Tempe campus)	USA: Tempe-ASU Campus	Apis mellifera whole body	2022-10-22	33.420309 N 111.932719 W	PRJNA1171949	SAMN44260432	SRR30976612
Malgrandaviricetes	Petitvirales	Microviridae	Group D	PQ491921	ariapismic virus 119	ASU_vp_15606	HBAZ1 (Arizona honeybees - ASU Tempe campus)	USA: Tempe-ASU Campus	Apis mellifera whole body	2022-10-22	33.420309 N 111.932719 W	PRJNA1171949	SAMN44260432	SRR30976612
Malgrandaviricetes	Petitvirales	Microviridae	Group D	PQ491922	ariapismic virus 120	ASU_vp_15636	HBAZ1 (Arizona honeybees - ASU Tempe campus)	USA: Tempe-ASU Campus	Apis mellifera whole body	2022-10-22	33.420309 N 111.932719 W	PRJNA1171949	SAMN44260432	SRR30976612
Malgrandaviricetes	Petitvirales	Microviridae	Group D	PQ491924	ariapismic virus 122	ASU_vp_15660	HBAZ1 (Arizona honeybees - ASU Tempe campus)	USA: Tempe-ASU Campus	Apis mellifera whole body	2022-10-22	33.420309 N 111.932719 W	PRJNA1171949	SAMN44260432	SRR30976612
Malgrandaviricetes	Petitvirales	Microviridae	Group D	PQ491925	ariapismic virus 123	ASU_vp_15673	HBAZ1 (Arizona honeybees - ASU Tempe campus)	USA: Tempe-ASU Campus	Apis mellifera whole body	2022-10-22	33.420309 N 111.932719 W	PRJNA1171949	SAMN44260432	SRR30976612
Malgrandaviricetes	Petitvirales	Microviridae	Group D	PQ491926	ariapismic virus 124	ASU_vp_15684	HBAZ1 (Arizona honeybees - ASU Tempe campus)	USA: Tempe-ASU Campus	Apis mellifera whole body	2022-10-22	33.420309 N 111.932719 W	PRJNA1171949	SAMN44260432	SRR30976612
Malgrandaviricetes	Petitvirales	Microviridae	Group D	PQ491928	ariapismic virus 126	ASU_vp_15767	HBAZ1 (Arizona honeybees - ASU Tempe campus)	USA: Tempe-ASU Campus	Apis mellifera whole body	2022-10-22	33.420309 N 111.932719 W	PRJNA1171949	SAMN44260432	SRR30976612
Malgrandaviricetes	Petitvirales	Microviridae	Group D	PQ491929	ariapismic virus 127	ASU_vp_15770	HBAZ1 (Arizona honeybees - ASU Tempe campus)	USA: Tempe-ASU Campus	Apis mellifera whole body	2022-10-22	33.420309 N 111.932719 W	PRJNA1171949	SAMN44260432	SRR30976612
Malgrandaviricetes	Petitvirales	Microviridae	Group D	PQ491931	ariapismic virus 129	ASU_vp_15879	HBAZ1 (Arizona honeybees - ASU Tempe campus)	USA: Tempe-ASU Campus	Apis mellifera whole body	2022-10-22	33.420309 N 111.932719 W	PRJNA1171949	SAMN44260432	SRR30976612
Malgrandaviricetes	Petitvirales	Microviridae	Group D	PQ491932	ariapismic virus 130	ASU_vp_15907	HBAZ1 (Arizona honeybees - ASU Tempe campus)	USA: Tempe-ASU Campus	Apis mellifera whole body	2022-10-22	33.420309 N 111.932719 W	PRJNA1171949	SAMN44260432	SRR30976612
Malgrandaviricetes	Petitvirales	Microviridae	Group D	PQ491933	ariapismic virus 131	ASU_vp_15927	HBAZ1 (Arizona honeybees - ASU Tempe campus)	USA: Tempe-ASU Campus	Apis mellifera whole body	2022-10-22	33.420309 N 111.932719 W	PRJNA1171949	SAMN44260432	SRR30976612
Malgrandaviricetes	Petitvirales	Microviridae	Group D	PQ491935	ariapismic virus 133	ASU_vp_15946	HBAZ1 (Arizona honeybees - ASU Tempe campus)	USA: Tempe-ASU Campus	Apis mellifera whole body	2022-10-22	33.420309 N 111.932719 W	PRJNA1171949	SAMN44260432	SRR30976612
Malgrandaviricetes	Petitvirales	Microviridae	Group D	PQ491938	ariapismic virus 136	ASU_vp_16028	HBAZ1 (Arizona honeybees - ASU Tempe campus)	USA: Tempe-ASU Campus	Apis mellifera whole body	2022-10-22	33.420309 N 111.932719 W	PRJNA1171949	SAMN44260432	SRR30976612
Malgrandaviricetes	Petitvirales	Microviridae	Group D	PQ491939	ariapismic virus 137	ASU_vp_16107	HBAZ1 (Arizona honeybees - ASU Tempe campus)	USA: Tempe-ASU Campus	Apis mellifera whole body	2022-10-22	33.420309 N 111.932719 W	PRJNA1171949	SAMN44260432	SRR30976612
Malgrandaviricetes	Petitvirales	Microviridae	Group D	PQ491940	ariapismic virus 138	ASU_vp_16108	HBAZ1 (Arizona honeybees - ASU Tempe campus)	USA: Tempe-ASU Campus	Apis mellifera whole body	2022-10-22	33.420309 N 111.932719 W	PRJNA1171949	SAMN44260432	SRR30976612
Malgrandaviricetes	Petitvirales	Microviridae	Group D	PQ491941	ariapismic virus 139	ASU_vp_16156	HBAZ1 (Arizona honeybees - ASU Tempe campus)	USA: Tempe-ASU Campus	Apis mellifera whole body	2022-10-22	33.420309 N 111.932719 W	PRJNA1171949	SAMN44260432	SRR30976612
Malgrandaviricetes	Petitvirales	Microviridae	Group D	PQ491942	ariapismic virus 140	ASU_vp_16167	HBAZ1 (Arizona honeybees - ASU Tempe campus)	USA: Tempe-ASU Campus	Apis mellifera whole body	2022-10-22	33.420309 N 111.932719 W	PRJNA1171949	SAMN44260432	SRR30976612
Malgrandaviricetes	Petitvirales	Microviridae	Group D	PQ491944	ariapismic virus 142	ASU_vp_16177	HBAZ1 (Arizona honeybees - ASU Tempe campus)	USA: Tempe-ASU Campus	Apis mellifera whole body	2022-10-22	33.420309 N 111.932719 W	PRJNA1171949	SAMN44260432	SRR30976612
Malgrandaviricetes	Petitvirales	Microviridae	Group D	PQ491945	ariapismic virus 143	ASU_vp_16271	HBAZ1 (Arizona honeybees - ASU Tempe campus)	USA: Tempe-ASU Campus	Apis mellifera whole body	2022-10-22	33.420309 N 111.932719 W	PRJNA1171949	SAMN44260432	SRR30976612
Malgrandaviricetes	Petitvirales	Microviridae	Group D	PQ491947	ariapismic virus 145	ASU_vp_16476	HBAZ1 (Arizona honeybees - ASU Tempe campus)	USA: Tempe-ASU Campus	Apis mellifera whole body	2022-10-22	33.420309 N 111.932719 W	PRJNA1171949	SAMN44260432	SRR30976612
Malgrandaviricetes	Petitvirales	Microviridae	Group D	PQ491948	ariapismic virus 146	ASU_vp_16498	HBAZ1 (Arizona honeybees - ASU Tempe campus)	USA: Tempe-ASU Campus	Apis mellifera whole body	2022-10-22	33.420309 N 111.932719 W	PRJNA1171949	SAMN44260432	SRR30976612
Malgrandaviricetes	Petitvirales	Microviridae	Group D	PQ491949	ariapismic virus 147	ASU_vp_16556	HBAZ1 (Arizona honeybees - ASU Tempe campus)	USA: Tempe-ASU Campus	Apis mellifera whole body	2022-10-22	33.420309 N 111.932719 W	PRJNA1171949	SAMN44260432	SRR30976612
Malgrandaviricetes	Petitvirales	Microviridae	Group D	PQ491952	ariapismic virus 150	ASU_vp_16622	HBAZ1 (Arizona honeybees - ASU Tempe campus)	USA: Tempe-ASU Campus	Apis mellifera whole body	2022-10-22	33.420309 N 111.932719 W	PRJNA1171949	SAMN44260432	SRR30976612
Malgrandaviricetes	Petitvirales	Microviridae	Group D	PQ491953	ariapismic virus 151	ASU_vp_16657	HBAZ1 (Arizona honeybees - ASU Tempe campus)	USA: Tempe-ASU Campus	Apis mellifera whole body	2022-10-22	33.420309 N 111.932719 W	PRJNA1171949	SAMN44260432	SRR30976612
Malgrandaviricetes	Petitvirales	Microviridae	Group D	PQ491954	ariapismic virus 152	ASU_vp_16868	HBAZ1 (Arizona honeybees - ASU Tempe campus)	USA: Tempe-ASU Campus	Apis mellifera whole body	2022-10-22	33.420309 N 111.932719 W	PRJNA1171949	SAMN44260432	SRR30976612
Malgrandaviricetes	Petitvirales	Microviridae	Group D	PQ491955	ariapismic virus 153	ASU_vp_16918	HBAZ1 (Arizona honeybees - ASU Tempe campus)	USA: Tempe-ASU Campus	Apis mellifera whole body	2022-10-22	33.420309 N 111.932719 W	PRJNA1171949	SAMN44260432	SRR30976612
Malgrandaviricetes	Petitvirales	Microviridae	Group D	PQ491956	ariapismic virus 154	ASU_vp_16928	HBAZ1 (Arizona honeybees - ASU Tempe campus)	USA: Tempe-ASU Campus	Apis mellifera whole body	2022-10-22	33.420309 N 111.932719 W	PRJNA1171949	SAMN44260432	SRR30976612
Malgrandaviricetes	Petitvirales	Microviridae	Group D	PQ491957	ariapismic virus 155	ASU_vp_17727	HBAZ1 (Arizona honeybees - ASU Tempe campus)	USA: Tempe-ASU Campus	Apis mellifera whole body	2022-10-22	33.420309 N 111.932719 W	PRJNA1171949	SAMN44260432	SRR30976612
Malgrandaviricetes	Petitvirales	Microviridae	Group D	PQ491979	ariapismic virus 195	HBRC_vp_901	HBAZ3 (Arizona honeybees - Rackensack canyon)	USA: Rackensack canyon	Apis mellifera whole body	2023-04-21	33.901664 N 111.814705 W	PRJNA1171949	SAMN44260437	SRR30976606
Malgrandaviricetes	Petitvirales	Microviridae	Group D	PQ491980	ariapismic virus 196	HBRC_vp_950	HBAZ3 (Arizona honeybees - Rackensack canyon)	USA: Rackensack canyon	Apis mellifera whole body	2023-04-21	33.901664 N 111.814705 W	PRJNA1171949	SAMN44260437	SRR30976606
Malgrandaviricetes	Petitvirales	Microviridae	Group D	PQ491981	ariapismic virus 197	HBRC_vp_970	HBAZ3 (Arizona honeybees - Rackensack canyon)	USA: Rackensack canyon	Apis mellifera whole body	2023-04-21	33.901664 N 111.814705 W	PRJNA1171949	SAMN44260437	SRR30976606
Malgrandaviricetes	Petitvirales	Microviridae	Group D	PQ491983	ariapismic virus 199	HBRC_vp_995	HBAZ3 (Arizona honeybees - Rackensack canyon)	USA: Rackensack canyon	Apis mellifera whole body	2023-04-21	33.901664 N 111.814705 W	PRJNA1171949	SAMN44260437	SRR30976606
Malgrandaviricetes	Petitvirales	Microviridae	Group D	PQ491984	ariapismic virus 166	HBRC_vp_1007	HBAZ3 (Arizona honeybees - Rackensack canyon)	USA: Rackensack canyon	Apis mellifera whole body	2023-04-21	33.901664 N 111.814705 W	PRJNA1171949	SAMN44260437	SRR30976606
Malgrandaviricetes	Petitvirales	Microviridae	Group D	PQ491988	ariapismic virus 170	HBRC_vp_1048	HBAZ3 (Arizona honeybees - Rackensack canyon)	USA: Rackensack canyon	Apis mellifera whole body	2023-04-21	33.901664 N 111.814705 W	PRJNA1171949	SAMN44260437	SRR30976606
Malgrandaviricetes	Petitvirales	Microviridae	Group D	PQ491990	ariapismic virus 172	HBRC_vp_1082	HBAZ3 (Arizona honeybees - Rackensack canyon)	USA: Rackensack canyon	Apis mellifera whole body	2023-04-21	33.901664 N 111.814705 W	PRJNA1171949	SAMN44260437	SRR30976606
Malgrandaviricetes	Petitvirales	Microviridae	Group D	PQ491991	ariapismic virus 173	HBRC_vp_1090	HBAZ3 (Arizona honeybees - Rackensack canyon)	USA: Rackensack canyon	Apis mellifera whole body	2023-04-21	33.901664 N 111.814705 W	PRJNA1171949	SAMN44260437	SRR30976606
Malgrandaviricetes	Petitvirales	Microviridae	Group D	PQ491993	ariapismic virus 175	HBRC_vp_1111	HBAZ3 (Arizona honeybees - Rackensack canyon)	USA: Rackensack canyon	Apis mellifera whole body	2023-04-21	33.901664 N 111.814705 W	PRJNA1171949	SAMN44260437	SRR30976606
Malgrandaviricetes	Petitvirales	Microviridae	Group D	PQ491995	ariapismic virus 177	HBRC_vp_1136	HBAZ3 (Arizona honeybees - Rackensack canyon)	USA: Rackensack canyon	Apis mellifera whole body	2023-04-21	33.901664 N 111.814705 W	PRJNA1171949	SAMN44260437	SRR30976606
Malgrandaviricetes	Petitvirales	Microviridae	Group D	PQ491997	ariapismic virus 179	HBRC_vp_1147	HBAZ3 (Arizona honeybees - Rackensack canyon)	USA: Rackensack canyon	Apis mellifera whole body	2023-04-21	33.901664 N 111.814705 W	PRJNA1171949	SAMN44260437	SRR30976606
Malgrandaviricetes	Petitvirales	Microviridae	Group D	PQ491999	ariapismic virus 181	HBRC_vp_1188	HBAZ3 (Arizona honeybees - Rackensack canyon)	USA: Rackensack canyon	Apis mellifera whole body	2023-04-21	33.901664 N 111.814705 W	PRJNA1171949	SAMN44260437	SRR30976606
Malgrandaviricetes	Petitvirales	Microviridae	Group D	PQ492000	ariapismic virus 182	HBRC_vp_1249	HBAZ3 (Arizona honeybees - Rackensack canyon)	USA: Rackensack canyon	Apis mellifera whole body	2023-04-21	33.901664 N 111.814705 W	PRJNA1171949	SAMN44260437	SRR30976606
Malgrandaviricetes	Petitvirales	Microviridae	Group D	PQ492001	ariapismic virus 183	HBRC_vp_1298	HBAZ3 (Arizona honeybees - Rackensack canyon)	USA: Rackensack canyon	Apis mellifera whole body	2023-04-21	33.901664 N 111.814705 W	PRJNA1171949	SAMN44260437	SRR30976606
Malgrandaviricetes	Petitvirales	Microviridae	Group D	PQ492004	ariapismic virus 202	HBsed_vp_411	HBAZ4 (Arizona honeybees - Sedona)	USA: Sedona	Apis mellifera whole body	2023-09-15	34.869298 N 111.757102 W	PRJNA1171949	SAMN44260438	SRR30976605
Malgrandaviricetes	Petitvirales	Microviridae	Group D	PQ492006	ariapismic virus 204	HBsed_vp_537	HBAZ4 (Arizona honeybees - Sedona)	USA: Sedona	Apis mellifera whole body	2023-09-15	34.869298 N 111.757102 W	PRJNA1171949	SAMN44260438	SRR30976605
Malgrandaviricetes	Petitvirales	Microviridae	Group D	PQ492024	ariapismic virus 242	HBTUC_9535	HBAZ5 (Arizona honeybees - Tucson)	USA: Tucson	Apis mellifera whole body	2023-10-14	32.258297 N 110.924789 W	PRJNA1171949	SAMN44260439	SRR30976604
Malgrandaviricetes	Petitvirales	Microviridae	Group D	PQ492027	ariapismic virus 245	HBTUC_9674	HBAZ5 (Arizona honeybees - Tucson)	USA: Tucson	Apis mellifera whole body	2023-10-14	32.258297 N 110.924789 W	PRJNA1171949	SAMN44260439	SRR30976604
Malgrandaviricetes	Petitvirales	Microviridae	Group D	PQ492030	ariapismic virus 248	HBTUC_9854	HBAZ5 (Arizona honeybees - Tucson)	USA: Tucson	Apis mellifera whole body	2023-10-14	32.258297 N 110.924789 W	PRJNA1171949	SAMN44260439	SRR30976604
Malgrandaviricetes	Petitvirales	Microviridae	Group D	PQ492031	ariapismic virus 249	HBTUC_9895	HBAZ5 (Arizona honeybees - Tucson)	USA: Tucson	Apis mellifera whole body	2023-10-14	32.258297 N 110.924789 W	PRJNA1171949	SAMN44260439	SRR30976604
Malgrandaviricetes	Petitvirales	Microviridae	Group D	PQ492032	ariapismic virus 250	HBTUC_9907	HBAZ5 (Arizona honeybees - Tucson)	USA: Tucson	Apis mellifera whole body	2023-10-14	32.258297 N 110.924789 W	PRJNA1171949	SAMN44260439	SRR30976604
Malgrandaviricetes	Petitvirales	Microviridae	Group D	PQ492036	ariapismic virus 208	HBTUC_10114	HBAZ5 (Arizona honeybees - Tucson)	USA: Tucson	Apis mellifera whole body	2023-10-14	32.258297 N 110.924789 W	PRJNA1171949	SAMN44260439	SRR30976604
Malgrandaviricetes	Petitvirales	Microviridae	Group D	PQ492041	ariapismic virus 213	HBTUC_10594	HBAZ5 (Arizona honeybees - Tucson)	USA: Tucson	Apis mellifera whole body	2023-10-14	32.258297 N 110.924789 W	PRJNA1171949	SAMN44260439	SRR30976604
Malgrandaviricetes	Petitvirales	Microviridae	Group D	PQ492042	ariapismic virus 214	HBTUC_10597	HBAZ5 (Arizona honeybees - Tucson)	USA: Tucson	Apis mellifera whole body	2023-10-14	32.258297 N 110.924789 W	PRJNA1171949	SAMN44260439	SRR30976604
Malgrandaviricetes	Petitvirales	Microviridae	Group D	PQ492044	ariapismic virus 216	HBTUC_10756	HBAZ5 (Arizona honeybees - Tucson)	USA: Tucson	Apis mellifera whole body	2023-10-14	32.258297 N 110.924789 W	PRJNA1171949	SAMN44260439	SRR30976604
Malgrandaviricetes	Petitvirales	Microviridae	Group D	PQ492045	ariapismic virus 217	HBTUC_10862	HBAZ5 (Arizona honeybees - Tucson)	USA: Tucson	Apis mellifera whole body	2023-10-14	32.258297 N 110.924789 W	PRJNA1171949	SAMN44260439	SRR30976604
Malgrandaviricetes	Petitvirales	Microviridae	Group D	PQ492046	ariapismic virus 218	HBTUC_10897	HBAZ5 (Arizona honeybees - Tucson)	USA: Tucson	Apis mellifera whole body	2023-10-14	32.258297 N 110.924789 W	PRJNA1171949	SAMN44260439	SRR30976604
Malgrandaviricetes	Petitvirales	Microviridae	Group D	PQ492047	ariapismic virus 219	HBTUC_10946	HBAZ5 (Arizona honeybees - Tucson)	USA: Tucson	Apis mellifera whole body	2023-10-14	32.258297 N 110.924789 W	PRJNA1171949	SAMN44260439	SRR30976604
Malgrandaviricetes	Petitvirales	Microviridae	Group D	PQ492048	ariapismic virus 220	HBTUC_10973	HBAZ5 (Arizona honeybees - Tucson)	USA: Tucson	Apis mellifera whole body	2023-10-14	32.258297 N 110.924789 W	PRJNA1171949	SAMN44260439	SRR30976604
Malgrandaviricetes	Petitvirales	Microviridae	Group D	PQ492051	ariapismic virus 223	HBTUC_11144	HBAZ5 (Arizona honeybees - Tucson)	USA: Tucson	Apis mellifera whole body	2023-10-14	32.258297 N 110.924789 W	PRJNA1171949	SAMN44260439	SRR30976604
Malgrandaviricetes	Petitvirales	Microviridae	Group D	PQ492052	ariapismic virus 224	HBTUC_11222	HBAZ5 (Arizona honeybees - Tucson)	USA: Tucson	Apis mellifera whole body	2023-10-14	32.258297 N 110.924789 W	PRJNA1171949	SAMN44260439	SRR30976604
Malgrandaviricetes	Petitvirales	Microviridae	Group D	PQ492066	ariapismic virus 265	HBWTM_9018	HBAZ6 (Arizona honeybees - White Tank mountains)	USA: White tank mountains/Buckeye	Apis mellifera whole body	2023-10-30	33.513666 N 112.513775 W	PRJNA1171949	SAMN44260441	SRR30976602
Malgrandaviricetes	Petitvirales	Microviridae	Group D	PQ492069	ariapismic virus 268	HBWTM_9069	HBAZ6 (Arizona honeybees - White Tank mountains)	USA: White tank mountains/Buckeye	Apis mellifera whole body	2023-10-30	33.513666 N 112.513775 W	PRJNA1171949	SAMN44260441	SRR30976602
Malgrandaviricetes	Petitvirales	Microviridae	Group D	PQ492070	ariapismic virus 269	HBWTM_9075	HBAZ6 (Arizona honeybees - White Tank mountains)	USA: White tank mountains/Buckeye	Apis mellifera whole body	2023-10-30	33.513666 N 112.513775 W	PRJNA1171949	SAMN44260441	SRR30976602
Malgrandaviricetes	Petitvirales	Microviridae	Group D	PQ492071	ariapismic virus 270	HBWTM_9138	HBAZ6 (Arizona honeybees - White Tank mountains)	USA: White tank mountains/Buckeye	Apis mellifera whole body	2023-10-30	33.513666 N 112.513775 W	PRJNA1171949	SAMN44260441	SRR30976602
Malgrandaviricetes	Petitvirales	Microviridae	Group D	PQ492072	ariapismic virus 271	HBWTM_9176	HBAZ6 (Arizona honeybees - White Tank mountains)	USA: White tank mountains/Buckeye	Apis mellifera whole body	2023-10-30	33.513666 N 112.513775 W	PRJNA1171949	SAMN44260441	SRR30976602
Malgrandaviricetes	Petitvirales	Microviridae	Group D	PQ492075	ariapismic virus 274	HBWTM_9328	HBAZ6 (Arizona honeybees - White Tank mountains)	USA: White tank mountains/Buckeye	Apis mellifera whole body	2023-10-30	33.513666 N 112.513775 W	PRJNA1171949	SAMN44260441	SRR30976602
Malgrandaviricetes	Petitvirales	Microviridae	Group D	PQ492077	ariapismic virus 276	HBWTM_9449	HBAZ6 (Arizona honeybees - White Tank mountains)	USA: White tank mountains/Buckeye	Apis mellifera whole body	2023-10-30	33.513666 N 112.513775 W	PRJNA1171949	SAMN44260441	SRR30976602
Malgrandaviricetes	Petitvirales	Microviridae	Group D	PQ492078	ariapismic virus 277	HBWTM_9576	HBAZ6 (Arizona honeybees - White Tank mountains)	USA: White tank mountains/Buckeye	Apis mellifera whole body	2023-10-30	33.513666 N 112.513775 W	PRJNA1171949	SAMN44260441	SRR30976602
Malgrandaviricetes	Petitvirales	Microviridae	Group D	PQ492079	ariapismic virus 278	HBWTM_9584	HBAZ6 (Arizona honeybees - White Tank mountains)	USA: White tank mountains/Buckeye	Apis mellifera whole body	2023-10-30	33.513666 N 112.513775 W	PRJNA1171949	SAMN44260441	SRR30976602
Malgrandaviricetes	Petitvirales	Microviridae	Group D	PQ492080	ariapismic virus 279	HBWTM_9628	HBAZ6 (Arizona honeybees - White Tank mountains)	USA: White tank mountains/Buckeye	Apis mellifera whole body	2023-10-30	33.513666 N 112.513775 W	PRJNA1171949	SAMN44260441	SRR30976602
Malgrandaviricetes	Petitvirales	Microviridae	Group D	PQ492081	ariapismic virus 280	HBWTM_9635	HBAZ6 (Arizona honeybees - White Tank mountains)	USA: White tank mountains/Buckeye	Apis mellifera whole body	2023-10-30	33.513666 N 112.513775 W	PRJNA1171949	SAMN44260441	SRR30976602
Malgrandaviricetes	Petitvirales	Microviridae	Group D	PQ492083	ariapismic virus 282	HBWTM_9841	HBAZ6 (Arizona honeybees - White Tank mountains)	USA: White tank mountains/Buckeye	Apis mellifera whole body	2023-10-30	33.513666 N 112.513775 W	PRJNA1171949	SAMN44260441	SRR30976602
Malgrandaviricetes	Petitvirales	Microviridae	Group D	PQ492085	ariapismic virus 284	HBWTM_9938	HBAZ6 (Arizona honeybees - White Tank mountains)	USA: White tank mountains/Buckeye	Apis mellifera whole body	2023-10-30	33.513666 N 112.513775 W	PRJNA1171949	SAMN44260441	SRR30976602
Malgrandaviricetes	Petitvirales	Microviridae	Group D	PQ492086	ariapismic virus 251	HBWTM_10114	HBAZ6 (Arizona honeybees - White Tank mountains)	USA: White tank mountains/Buckeye	Apis mellifera whole body	2023-10-30	33.513666 N 112.513775 W	PRJNA1171949	SAMN44260441	SRR30976602
Malgrandaviricetes	Petitvirales	Microviridae	Occultatum/Tainovirinae	PQ491969	ariapismic virus 185	HBRC_vp_444	HBAZ3 (Arizona honeybees - Rackensack canyon)	USA: Rackensack canyon	Apis mellifera whole body	2023-04-21	33.901664 N 111.814705 W	PRJNA1171949	SAMN44260437	SRR30976606
Malgrandaviricetes	Petitvirales	Microviridae	Pequenovirinae	PQ491804	ariapismic virus 2	ASU_vp_10881	HBAZ1 (Arizona honeybees - ASU Tempe campus)	USA: Tempe-ASU Campus	Apis mellifera whole body	2022-10-22	33.420309 N 111.932719 W	PRJNA1171949	SAMN44260432	SRR30976612
Malgrandaviricetes	Petitvirales	Microviridae	Pequenovirinae	PQ491805	ariapismic virus 3	ASU_vp_11120	HBAZ1 (Arizona honeybees - ASU Tempe campus)	USA: Tempe-ASU Campus	Apis mellifera whole body	2022-10-22	33.420309 N 111.932719 W	PRJNA1171949	SAMN44260432	SRR30976612
Malgrandaviricetes	Petitvirales	Microviridae	Pequenovirinae	PQ492007	ariapismic virus 225	HBTUC_5479	HBAZ5 (Arizona honeybees - Tucson)	USA: Tucson	Apis mellifera whole body	2023-10-14	32.258297 N 110.924789 W	PRJNA1171949	SAMN44260439	SRR30976604
Malgrandaviricetes	Petitvirales	Microviridae	Pichovirinae	PQ491820	ariapismic virus 18	ASU_vp_13147	HBAZ1 (Arizona honeybees - ASU Tempe campus)	USA: Tempe-ASU Campus	Apis mellifera whole body	2022-10-22	33.420309 N 111.932719 W	PRJNA1171949	SAMN44260432	SRR30976612
Malgrandaviricetes	Petitvirales	Microviridae	Pichovirinae	PQ491821	ariapismic virus 19	ASU_vp_13148	HBAZ1 (Arizona honeybees - ASU Tempe campus)	USA: Tempe-ASU Campus	Apis mellifera whole body	2022-10-22	33.420309 N 111.932719 W	PRJNA1171949	SAMN44260432	SRR30976612
Malgrandaviricetes	Petitvirales	Microviridae	Pichovirinae	PQ491822	ariapismic virus 20	ASU_vp_13237	HBAZ1 (Arizona honeybees - ASU Tempe campus)	USA: Tempe-ASU Campus	Apis mellifera whole body	2022-10-22	33.420309 N 111.932719 W	PRJNA1171949	SAMN44260432	SRR30976612
Malgrandaviricetes	Petitvirales	Microviridae	Pichovirinae	PQ491827	ariapismic virus 25	ASU_vp_13533	HBAZ1 (Arizona honeybees - ASU Tempe campus)	USA: Tempe-ASU Campus	Apis mellifera whole body	2022-10-22	33.420309 N 111.932719 W	PRJNA1171949	SAMN44260432	SRR30976612
Malgrandaviricetes	Petitvirales	Microviridae	Pichovirinae	PQ491840	ariapismic virus 38	ASU_vp_14041	HBAZ1 (Arizona honeybees - ASU Tempe campus)	USA: Tempe-ASU Campus	Apis mellifera whole body	2022-10-22	33.420309 N 111.932719 W	PRJNA1171949	SAMN44260432	SRR30976612
Malgrandaviricetes	Petitvirales	Microviridae	Pichovirinae	PQ491856	ariapismic virus 54	ASU_vp_14324	HBAZ1 (Arizona honeybees - ASU Tempe campus)	USA: Tempe-ASU Campus	Apis mellifera whole body	2022-10-22	33.420309 N 111.932719 W	PRJNA1171949	SAMN44260432	SRR30976612
Malgrandaviricetes	Petitvirales	Microviridae	Pichovirinae	PQ491857	ariapismic virus 55	ASU_vp_14358	HBAZ1 (Arizona honeybees - ASU Tempe campus)	USA: Tempe-ASU Campus	Apis mellifera whole body	2022-10-22	33.420309 N 111.932719 W	PRJNA1171949	SAMN44260432	SRR30976612
Malgrandaviricetes	Petitvirales	Microviridae	Pichovirinae	PQ491871	ariapismic virus 69	ASU_vp_14638	HBAZ1 (Arizona honeybees - ASU Tempe campus)	USA: Tempe-ASU Campus	Apis mellifera whole body	2022-10-22	33.420309 N 111.932719 W	PRJNA1171949	SAMN44260432	SRR30976612
Malgrandaviricetes	Petitvirales	Microviridae	Pichovirinae	PQ491873	ariapismic virus 71	ASU_vp_14664	HBAZ1 (Arizona honeybees - ASU Tempe campus)	USA: Tempe-ASU Campus	Apis mellifera whole body	2022-10-22	33.420309 N 111.932719 W	PRJNA1171949	SAMN44260432	SRR30976612
Malgrandaviricetes	Petitvirales	Microviridae	Pichovirinae	PQ491874	ariapismic virus 72	ASU_vp_14676	HBAZ1 (Arizona honeybees - ASU Tempe campus)	USA: Tempe-ASU Campus	Apis mellifera whole body	2022-10-22	33.420309 N 111.932719 W	PRJNA1171949	SAMN44260432	SRR30976612
Malgrandaviricetes	Petitvirales	Microviridae	Pichovirinae	PQ491875	ariapismic virus 73	ASU_vp_14679	HBAZ1 (Arizona honeybees - ASU Tempe campus)	USA: Tempe-ASU Campus	Apis mellifera whole body	2022-10-22	33.420309 N 111.932719 W	PRJNA1171949	SAMN44260432	SRR30976612
Malgrandaviricetes	Petitvirales	Microviridae	Pichovirinae	PQ491879	ariapismic virus 77	ASU_vp_14757	HBAZ1 (Arizona honeybees - ASU Tempe campus)	USA: Tempe-ASU Campus	Apis mellifera whole body	2022-10-22	33.420309 N 111.932719 W	PRJNA1171949	SAMN44260432	SRR30976612
Malgrandaviricetes	Petitvirales	Microviridae	Pichovirinae	PQ491880	ariapismic virus 78	ASU_vp_14786	HBAZ1 (Arizona honeybees - ASU Tempe campus)	USA: Tempe-ASU Campus	Apis mellifera whole body	2022-10-22	33.420309 N 111.932719 W	PRJNA1171949	SAMN44260432	SRR30976612
Malgrandaviricetes	Petitvirales	Microviridae	Pichovirinae	PQ491895	ariapismic virus 93	ASU_vp_15002	HBAZ1 (Arizona honeybees - ASU Tempe campus)	USA: Tempe-ASU Campus	Apis mellifera whole body	2022-10-22	33.420309 N 111.932719 W	PRJNA1171949	SAMN44260432	SRR30976612
Malgrandaviricetes	Petitvirales	Microviridae	Pichovirinae	PQ491902	ariapismic virus 100	ASU_vp_15174	HBAZ1 (Arizona honeybees - ASU Tempe campus)	USA: Tempe-ASU Campus	Apis mellifera whole body	2022-10-22	33.420309 N 111.932719 W	PRJNA1171949	SAMN44260432	SRR30976612
Malgrandaviricetes	Petitvirales	Microviridae	Pichovirinae	PQ491934	ariapismic virus 132	ASU_vp_15942	HBAZ1 (Arizona honeybees - ASU Tempe campus)	USA: Tempe-ASU Campus	Apis mellifera whole body	2022-10-22	33.420309 N 111.932719 W	PRJNA1171949	SAMN44260432	SRR30976612
Malgrandaviricetes	Petitvirales	Microviridae	Pichovirinae	PQ491975	ariapismic virus 191	HBRC_vp_851	HBAZ3 (Arizona honeybees - Rackensack canyon)	USA: Rackensack canyon	Apis mellifera whole body	2023-04-21	33.901664 N 111.814705 W	PRJNA1171949	SAMN44260437	SRR30976606
Malgrandaviricetes	Petitvirales	Microviridae	Pichovirinae	PQ491976	ariapismic virus 192	HBRC_vp_868	HBAZ3 (Arizona honeybees - Rackensack canyon)	USA: Rackensack canyon	Apis mellifera whole body	2023-04-21	33.901664 N 111.814705 W	PRJNA1171949	SAMN44260437	SRR30976606
Malgrandaviricetes	Petitvirales	Microviridae	Pichovirinae	PQ491986	ariapismic virus 168	HBRC_vp_1038	HBAZ3 (Arizona honeybees - Rackensack canyon)	USA: Rackensack canyon	Apis mellifera whole body	2023-04-21	33.901664 N 111.814705 W	PRJNA1171949	SAMN44260437	SRR30976606
Malgrandaviricetes	Petitvirales	Microviridae	Pichovirinae	PQ491994	ariapismic virus 176	HBRC_vp_1126	HBAZ3 (Arizona honeybees - Rackensack canyon)	USA: Rackensack canyon	Apis mellifera whole body	2023-04-21	33.901664 N 111.814705 W	PRJNA1171949	SAMN44260437	SRR30976606
Malgrandaviricetes	Petitvirales	Microviridae	Pichovirinae	PQ492008	ariapismic virus 226	HBTUC_7691	HBAZ5 (Arizona honeybees - Tucson)	USA: Tucson	Apis mellifera whole body	2023-10-14	32.258297 N 110.924789 W	PRJNA1171949	SAMN44260439	SRR30976604
Malgrandaviricetes	Petitvirales	Microviridae	Pichovirinae	PQ492014	ariapismic virus 232	HBTUC_9131	HBAZ5 (Arizona honeybees - Tucson)	USA: Tucson	Apis mellifera whole body	2023-10-14	32.258297 N 110.924789 W	PRJNA1171949	SAMN44260439	SRR30976604
Malgrandaviricetes	Petitvirales	Microviridae	Pichovirinae	PQ492019	ariapismic virus 237	HBTUC_9438	HBAZ5 (Arizona honeybees - Tucson)	USA: Tucson	Apis mellifera whole body	2023-10-14	32.258297 N 110.924789 W	PRJNA1171949	SAMN44260439	SRR30976604
Malgrandaviricetes	Petitvirales	Microviridae	Pichovirinae	PQ492038	ariapismic virus 210	HBTUC_10205	HBAZ5 (Arizona honeybees - Tucson)	USA: Tucson	Apis mellifera whole body	2023-10-14	32.258297 N 110.924789 W	PRJNA1171949	SAMN44260439	SRR30976604
Malgrandaviricetes	Petitvirales	Microviridae	Pichovirinae	PQ492073	ariapismic virus 272	HBWTM_9220	HBAZ6 (Arizona honeybees - White Tank mountains)	USA: White tank mountains/Buckeye	Apis mellifera whole body	2023-10-30	33.513666 N 112.513775 W	PRJNA1171949	SAMN44260441	SRR30976602
Malgrandaviricetes	Petitvirales	Microviridae	VC1	PQ491824	ariapismic virus 22	ASU_vp_13303	HBAZ1 (Arizona honeybees - ASU Tempe campus)	USA: Tempe-ASU Campus	Apis mellifera whole body	2022-10-22	33.420309 N 111.932719 W	PRJNA1171949	SAMN44260432	SRR30976612
Malgrandaviricetes	Petitvirales	Microviridae	VC1	PQ491826	ariapismic virus 24	ASU_vp_13383	HBAZ1 (Arizona honeybees - ASU Tempe campus)	USA: Tempe-ASU Campus	Apis mellifera whole body	2022-10-22	33.420309 N 111.932719 W	PRJNA1171949	SAMN44260432	SRR30976612
Malgrandaviricetes	Petitvirales	Microviridae	VC1	PQ491828	ariapismic virus 26	ASU_vp_13551	HBAZ1 (Arizona honeybees - ASU Tempe campus)	USA: Tempe-ASU Campus	Apis mellifera whole body	2022-10-22	33.420309 N 111.932719 W	PRJNA1171949	SAMN44260432	SRR30976612
Malgrandaviricetes	Petitvirales	Microviridae	VC1	PQ491833	ariapismic virus 31	ASU_vp_13725	HBAZ1 (Arizona honeybees - ASU Tempe campus)	USA: Tempe-ASU Campus	Apis mellifera whole body	2022-10-22	33.420309 N 111.932719 W	PRJNA1171949	SAMN44260432	SRR30976612
Malgrandaviricetes	Petitvirales	Microviridae	VC1	PQ491851	ariapismic virus 49	ASU_vp_14212	HBAZ1 (Arizona honeybees - ASU Tempe campus)	USA: Tempe-ASU Campus	Apis mellifera whole body	2022-10-22	33.420309 N 111.932719 W	PRJNA1171949	SAMN44260432	SRR30976612
Malgrandaviricetes	Petitvirales	Microviridae	VC1	PQ491860	ariapismic virus 58	ASU_vp_14452	HBAZ1 (Arizona honeybees - ASU Tempe campus)	USA: Tempe-ASU Campus	Apis mellifera whole body	2022-10-22	33.420309 N 111.932719 W	PRJNA1171949	SAMN44260432	SRR30976612
Malgrandaviricetes	Petitvirales	Microviridae	VC1	PQ491909	ariapismic virus 107	ASU_vp_15280	HBAZ1 (Arizona honeybees - ASU Tempe campus)	USA: Tempe-ASU Campus	Apis mellifera whole body	2022-10-22	33.420309 N 111.932719 W	PRJNA1171949	SAMN44260432	SRR30976612
Malgrandaviricetes	Petitvirales	Microviridae	VC4	PQ491799	wisapismic virus 1	HBWI_vp_594	HBWI (Wisconsin honeybees)	USA: Wisconsin	Apis mellifera whole body	2023-10-05	43.038842 N 87.930762 W	PRJNA1171949	SAMN44260440	SRR30976603
