# Supplementary material for: Identification of Diverse Bacteriophages Associated with Bees and Hoverflies
Source: Viruses. 2025 Jan 30;17(2):201. doi: 10.3390/v17020201 (PMC11860568; doi:10.3390/v17020201)
Supplement: Supplementary file 1 [file viruses-17-00201-s001.zip › Proof sup figures/Supplementary_table_2_v4.xlsx]

## Sheet: Sheet2
Virus ID	accession number	Virus length	GC %	Blast N sequence descritption	Genome query coverage (%)	E-value	Percent identity	Accession length	Accession
ariapiscaud virus 1	PQ490687	57566	56.1	Bacteriophage sp. isolate 516	1	2e-10	65.47	5191	MN856099.1
ariapiscaud virus 2	PQ490688	43091	35.8	Caudoviricetes sp. isolate 403	12	0	71.31	6334	MN855995.1
ariapiscaud virus 3	PQ490689	35061	44.5	TPA: Caudoviricetes sp. isolate ct8S34	10	2e-59	67.7	41729	BK021696.1
ariapiscaud virus 4	PQ490690	144540	36.2	Bacteriophage sp. isolate 130	10	0	94.94	15008	MN855588.1
ariapiscaud virus 5	PQ490691	43418	55.4	Erwinia phage LS-2018a, complete sequence	32	0	75.35	59759	CP013974.1
wisapiscaud virus 1	PQ490692	72775	45.2	Shigella virus Moo19	86	0	80.06	72458	MZ358387.1
wisapiscaud virus 2	PQ490693	41274	46.7	Cronobacter phage vB_CsaP_Ss1	89	0	79.79	42205	KM058087.1
ariapisin virus 2	PQ490701	8485	31	TPA: Inoviridae sp. isolate ct5N49	11	1e-14	69.62	8884	BK058900.1
ariapisin virus 3	PQ490702	7487	36	Inoviridae sp. isolate ctcg5	10	9e-36	67.18	6789	MH617262.1
ariapisin virus 1	PQ490703	7227	39.6	TPA: Inoviridae sp. isolate ct4HV5	6	4e-14	64.97	12400	BK049715.1
ariapisin virus 1	PQ490704	7227	39.7	TPA: Inoviridae sp. isolate ct4HV5	6	4e-14	64.97	12400	BK049715.1
ariapisin virus 1	PQ490705	7229	39.6	TPA: Inoviridae sp. isolate ct4HV5	6	4e-14	64.97	12400	BK049715.1
ariapisin virus 4	PQ490706	5976	33.1	Inoviridae sp. isolate ctcg21	19	0	72.73	5991	MH617060.1
wisapisin virus 1	PQ490707	6268	38.2	Inoviridae sp. isolate ctda12	8	3e-21	65.38	6346	MH617343.1
wisapismic virus 1	PQ491799	5799	34.5	Microviridae IME-16, complete sequence	4	4e-14	66.4	5755	NC_026013.1
wisapismic virus 2	PQ491800	4412	58.8	Arizlama microvirus isolate AZLM_363	51	0	70.4	4328	MW697622.1
arisyrphomic virus 1	PQ491801	5045	45.7	Microviridae sp. isolate CN7_L19_236	51	8e-117	72.5	4661	MT209284.1
arisyrphomic virus 2	PQ491802	4491	42.3	Microviridae sp. isolate CN7_L19_296	46	2e-124	73.6	4447	MT209003.1
ariapismic virus 1	PQ491803	5740	40.5	Microviridae sp. isolate Flamingo05	31	5e-108	71.5	5071	MG883728.1
ariapismic virus 2	PQ491804	5573	53.4	Coliphage NC6	4	2e-10	67.4	5529	DQ079907.2
ariapismic virus 3	PQ491805	5504	51.9	Microviridae sp. isolate ctcb16	3	7e-11	68.1	5707	MH622942.2
ariapismic virus 4	PQ491806	5438	37.3	Microviridae sp. isolate CN7_L15_200	44	9e-161	74.6	5231	MT201566.1
ariapismic virus 5	PQ491807	5133	46.1	Microviridae sp. isolate CN7_L15_413	30	0	70.3	4661	MT202912.1
ariapismic virus 6	PQ491808	5120	44.4	Microviridae sp. isolate ctxMD661	68	0	69	5035	MW202581.1
ariapismic virus 7	PQ491809	5116	42.2	Microvirus sp. isolate LSWO_96 clone LS351	48	5e-145	68.5	4675	OR350118.1
ariapismic virus 8	PQ491810	5052	53.1	Microviridae sp. isolate CN7_L15_355	30	1e-77	71.9	4752	MT202840.1
ariapismic virus 9	PQ491811	5044	48.2	Arizlama microvirus isolate AZLM_214	32	2e-175	68.8	4587	MW697714.1
ariapismic virus 10	PQ491812	5025	42.8	Microvirus sp. isolate 6424_65	44	1e-115	72.2	4755	MT310153.1
ariapismic virus 11	PQ491813	4976	42.4	Microviridae sp. isolate CN7_L15_413	32	0	71.5	4661	MT202912.1
ariapismic virus 12	PQ491814	4974	49.8	Microviridae sp. isolate CN7_L19_262	42	1e-145	74.8	4563	MT208216.1
ariapismic virus 13	PQ491815	4969	43.4	Trichosanthes kirilowii gokushovirus strain pt111-gok-2	73	0	70.2	4756	MN862334.1
ariapismic virus 14	PQ491816	4965	46.8	Microviridae sp. isolate CN7_L15_1049	19	7e-48	66	4243	MT203452.1
ariapismic virus 15	PQ491817	4963	49.8	Microviridae sp. isolate CN7_L16_451	41	5e-157	68.6	4541	MT203874.1
ariapismic virus 16	PQ491818	4953	50.2	Microviridae sp. isolate CN7_L16_366	46	1e-83	69	4669	MT205418.1
ariapismic virus 17	PQ491819	4931	51.6	Microviridae sp. isolate CN7_L16_276	39	7e-124	77.5	4896	MT205596.1
ariapismic virus 18	PQ491820	4924	37.9	Microvirus sp. isolate 6424_31	1	3e-15	83.9	5464	MT310161.1
ariapismic virus 19	PQ491821	4924	34.3	Microvirus sp. isolate 6424_47	44	1e-121	72.6	4985	MT310157.1
ariapismic virus 20	PQ491822	4900	44.3	Microviridae sp. isolate CN7_L15_831	43	2e-149	66.5	4368	MT202942.1
ariapismic virus 21	PQ491823	4899	45.6	Microviridae sp. isolate CN7_L15_320	50	4e-127	73.1	4801	MT203168.1
ariapismic virus 22	PQ491824	4882	44.8	Microviridae sp. isolate Miresoil microvirus 99	13	1e-56	69.4	4086	OM154918.1
ariapismic virus 23	PQ491825	4865	37	Microviridae sp. isolate CN7_L15_696	53	0	71.9	4447	MT203534.1
ariapismic virus 24	PQ491826	4883	44.9	Flyfo microvirus Tbat2_163	11	2e-24	65.2	4325	OL617036.1
ariapismic virus 25	PQ491827	4824	43.3	Microviridae sp. isolate Miresoil microvirus 56	1	3e-15	81.6	4237	OM154875.1
ariapismic virus 26	PQ491828	4819	43.7	Microviridae sp. isolate Miresoil microvirus 33	10	2e-35	67.7	4166	OM154852.1
ariapismic virus 27	PQ491829	4812	52.4	Microviridae sp. isolate CN7_L16_378	48	2e-118	70.3	4644	MT205149.1
ariapismic virus 28	PQ491830	4794	51.1	Microviridae sp. isolate CN7_L15_828	27	4e-102	67.1	4369	MT202521.1
ariapismic virus 29	PQ491831	4786	44.5	Microvirus sp. isolate 6424_65	44	6e-99	71.3	4755	MT310153.1
ariapismic virus 30	PQ491832	4786	47.2	Microviridae sp. isolate SD_MC_62	34	3e-179	69.4	4268	MH572419.1
ariapismic virus 31	PQ491833	4864	45.1	Microviridae sp. isolate Miresoil microvirus 99	13	1e-50	68.4	4086	OM154918.1
ariapismic virus 32	PQ491834	4780	49.2	Microviridae sp. isolate ctxHn541	37	3e-128	67.5	4522	MW202853.1
ariapismic virus 33	PQ491835	4758	53.3	Microviridae sp. isolate CN7_L16_378	49	3e-122	70.2	4644	MT205149.1
ariapismic virus 34	PQ491836	4753	55.6	Microvirus sp. isolate LSWO_190 clone LS399	32	0	70.9	4484	OR350166.1
ariapismic virus 35	PQ491837	4736	51.2	Microviridae sp. isolate SD_SC_89	33	2e-130	67.6	4150	MH572293.1
ariapismic virus 36	PQ491838	4723	39.6	Microvirus sp. isolate 6537_54	10	1e-57	70.3	4235	MT310061.1
ariapismic virus 37	PQ491839	4708	57.1	Microviridae sp. isolate CD-SXG-WGA-1-k141_32765	51	1e-171	68.4	4621	OR999016.1
ariapismic virus 38	PQ491840	4703	42.5	Microvirus sp. isolate 1712115_653	99	0	74.8	4659	MT310293.1
ariapismic virus 39	PQ491841	4703	51.2	Microvirus sp. isolate LSWO_184 clone LS396	34	0	70.2	4494	OR350163.1
ariapismic virus 40	PQ491842	4702	57.4	Microviridae sp. isolate CD-SXG-WGA-1-k141_32765	38	2e-131	73.2	4621	OR999016.1
ariapismic virus 41	PQ491843	4699	45.7	Microvirus sp. isolate 6424_77	57	3e-122	68.1	4616	MT310147.1
ariapismic virus 42	PQ491844	4697	57.7	Arizlama microvirus isolate AZLM_243	47	0	71.8	4530	MW697699.1
ariapismic virus 43	PQ491845	4693	39.3	Apis mellifera associated microvirus 25 isolate INH_SP_247	37	2e-104	71.1	4431	MH992207.1
ariapismic virus 44	PQ491846	4690	37.6	Microviridae sp. isolate Miresoil microvirus 98	8	2e-42	77.1	4242	OM154917.1
ariapismic virus 45	PQ491847	4685	53	Microviridae sp. isolate 4zj-micro-1	20	3e-65	68.4	4241	MW347516.1
ariapismic virus 46	PQ491848	4681	47.7	Apis mellifera associated microvirus 32 isolate INH_SP_209	53	2e-167	77.3	4569	MH992193.1
ariapismic virus 47	PQ491849	4675	61.7	Microviridae sp. isolate ctji855	49	0	71.9	4398	MH617641.2
ariapismic virus 48	PQ491850	4674	44.8	Microviridae sp. isolate CN7_L16_472	29	9e-91	66.1	4508	MT203944.1
ariapismic virus 49	PQ491851	4666	47.7	Microviridae sp. isolate Miresoil microvirus 97	17	2e-61	69.9	4233	OM154916.1
ariapismic virus 50	PQ491852	4657	44.4	Microviridae sp. isolate CN7_L16_634	32	4e-63	65.7	4342	MT205556.1
ariapismic virus 51	PQ491853	4652	47.7	Apis mellifera associated microvirus 13 isolate INH_SP_174	84	0	66.6	4737	MH992184.1
ariapismic virus 52	PQ491854	4649	54.5	Kummerowia striata gokushovirus strain pt119-gok-6	45	0	72.1	4602	MN862340.1
ariapismic virus 53	PQ491855	4645	44.6	Microviridae sp. isolate CN7_L15_533	60	8e-155	68.8	4544	MT202302.1
ariapismic virus 54	PQ491856	4641	45.5	Apis mellifera associated microvirus 34 isolate BeeCFH_SP_3351	91	0	79.1	4728	MH992154.1
ariapismic virus 55	PQ491857	4633	38.7	Microviridae sp. isolate SD_SC_104	32	4e-95	67	3997	MH572379.1
ariapismic virus 56	PQ491858	4622	44.7	Microviridae sp. isolate CN7_L15_836	38	9e-72	69.8	4365	MT202448.1
ariapismic virus 57	PQ491859	4616	57.6	Microviridae sp. isolate CD-SXG-WGA-1-k141_32846	90	0	68.6	4587	OR999017.1
ariapismic virus 58	PQ491860	4614	41	Tortoise microvirus 25 isolate 25_SP_113	9	4e-31	67.6	4607	MK765575.1
ariapismic virus 59	PQ491861	4602	42	Microviridae sp. isolate CN7_L15_685	52	3e-121	72.7	4450	MT201684.1
ariapismic virus 60	PQ491862	4598	36.8	Microviridae sp. isolate CN7_L16_625	42	0	73.6	4350	MT204087.1
ariapismic virus 61	PQ491863	4592	62.8	Microviridae sp. isolate ctji855	49	1e-177	69.3	4398	MH617641.2
ariapismic virus 62	PQ491864	4586	51.8	Arizlama microvirus isolate AZLM_214	53	0	71.3	4587	MW697714.1
ariapismic virus 63	PQ491865	4581	45.5	Microvirus sp. isolate 1712115_570	38	3e-172	69.4	4812	MT310316.1
ariapismic virus 64	PQ491866	4580	41.1	Apis mellifera associated microvirus 25 isolate INH_SP_247	87	0	75.6	4431	MH992207.1
ariapismic virus 65	PQ491867	4579	46.3	Microviridae sp. isolate ctbg046	52	0	70.7	4654	MH616896.2
ariapismic virus 66	PQ491868	4578	42.8	Microviridae sp. isolate CD-SXD-WGA-1-k141_370796	42	3e-178	70.9	4557	OR998988.1
ariapismic virus 67	PQ491869	4574	46.8	Microvirus sp. isolate 6433_64	18	3e-46	68.8	4342	MT310109.1
ariapismic virus 68	PQ491870	4573	57.2	Arizlama microvirus isolate AZLM_363	49	2e-155	68.3	4328	MW697622.1
ariapismic virus 69	PQ491871	4571	46.2	Microviridae sp. isolate CN7_L15_1112	9	2e-34	70.9	4205	MT202353.1
ariapismic virus 70	PQ491872	4567	48.7	Microvirus sp. isolate 6538_50	69	0	73	4536	MT310041.1
ariapismic virus 71	PQ491873	4566	48.5	Microviridae sp. isolate CN7_L19_283	42	9e-78	68.2	4511	MT208893.1
ariapismic virus 72	PQ491874	4584	42.8	Microviridae sp. isolate ctdb798	38	4e-120	73.1	4483	MH617559.1
ariapismic virus 73	PQ491875	4561	47.3	Microviridae sp. isolate CN7_L16_565	22	1e-62	68.6	4416	MT205074.1
ariapismic virus 74	PQ491876	4559	57.5	Kummerowia striata gokushovirus strain pt119-gok-6	35	0	70.9	4602	MN862340.1
ariapismic virus 75	PQ491877	4558	51.6	Apis mellifera associated microvirus 4 isolate BeeCNH_SP_3010	39	4e-139	74	4529	MH992162.1
ariapismic virus 76	PQ491878	4546	39.8	Microviridae sp. isolate CN7_L19_298	15	1e-45	70.7	4442	MT208123.1
ariapismic virus 77	PQ491879	4634	45.5	Microviridae sp. isolate CN7_L15_932	36	3e-84	69.4	4320	MT202317.1
ariapismic virus 78	PQ491880	4538	46.1	Microvirus sp. isolate 1712115_649	22	3e-39	66.1	4666	MT310296.1
ariapismic virus 79	PQ491881	4530	53.2	Microviridae sp. isolate CD-SXt-WGA-1-k141_814289	49	2e-156	76.8	4671	OR999058.1
ariapismic virus 80	PQ491882	4529	60.2	Microviridae sp. isolate CD-SXG-WGA-1-k141_33019	22	3e-39	71.1	4692	OR999028.1
ariapismic virus 81	PQ491883	4528	45.6	Apis mellifera associated microvirus 37 isolate BeeCNH_SP_3231	51	0	74.1	4387	MH992163.1
ariapismic virus 82	PQ491884	4525	57	Microviridae sp. isolate CD-SXG-WGA-1-k141_32765	79	0	71	4621	OR999016.1
ariapismic virus 83	PQ491885	4524	58	Kummerowia striata gokushovirus strain pt119-gok-6	47	0	72.6	4602	MN862340.1
ariapismic virus 84	PQ491886	4521	57.9	Microviridae sp. isolate ctch42	74	0	68.5	4567	MH616895.2
ariapismic virus 85	PQ491887	4521	48.4	Microviridae sp. isolate CN7_L19_366	17	5e-119	72.5	4311	MT208682.1
ariapismic virus 86	PQ491888	4512	43.6	Kummerowia striata gokushovirus strain pt119-gok-9	49	1e-120	72.4	4596	MN862343.1
ariapismic virus 87	PQ491889	4511	60.4	Microviridae sp. isolate ctba735	17	2e-30	67.9	4574	MH617177.2
ariapismic virus 88	PQ491890	4507	47.1	Microviridae sp. isolate 4zj-micro-4	75	0	75.3	3737	MW347519.1
ariapismic virus 89	PQ491891	4506	55.2	Arizlama microvirus isolate AZLM_291	77	0	73.5	4441	MW697668.1
ariapismic virus 90	PQ491892	4505	50.6	Arizlama microvirus isolate AZLM_373	42	7e-149	69.9	4298	MW697609.1
ariapismic virus 91	PQ491893	4505	47.6	Microviridae sp. isolate CN7_L16_432	2	7e-16	75.6	4563	MT203835.1
ariapismic virus 92	PQ491894	4497	40.4	Microviridae sp. isolate ctxHn541	51	0	74.2	4522	MW202853.1
ariapismic virus 93	PQ491895	4496	42	Tortoise microvirus 89 isolate 89_SP_125	49	7e-73	65.8	4345	MK765642.1
ariapismic virus 94	PQ491896	4481	55.8	Microviridae sp. isolate ctch42	63	0	69	4567	MH616895.2
ariapismic virus 95	PQ491897	4476	53.2	Microvirus sp. isolate 1712115_679	54	9e-179	68.7	4606	MT310287.1
ariapismic virus 96	PQ491898	4475	59.1	Arizlama microvirus isolate AZLM_171	95	0	68.3	4626	MW697722.1
ariapismic virus 97	PQ491899	4474	52.7	Microviridae sp. isolate CN7_L16_455	24	3e-84	70.7	4533	MT204985.1
ariapismic virus 98	PQ491900	4472	45.2	Microvirus sp. isolate 1712115_767	65	3e-128	68.5	4480	MT310261.1
ariapismic virus 99	PQ491901	4471	52.5	Microviridae sp. isolate CN7_L16_567	62	0	75.1	4414	MT205601.1
ariapismic virus 100	PQ491902	4462	44.1	Microviridae sp. isolate ctbe975	9	6e-36	71.2	4085	MH617689.1
ariapismic virus 101	PQ491903	4453	52.5	Flyfo microvirus Tbat2_151	33	3e-140	68.9	4440	OL617031.1
ariapismic virus 102	PQ491904	4452	58.7	Robinz microvirus RP_153	14	3e-52	67.4	4343	MZ364286.1
ariapismic virus 103	PQ491905	4451	51.7	Microviridae sp. isolate ctfa945	28	1e-69	68.9	4199	MH617589.2
ariapismic virus 104	PQ491906	4450	52.7	Microviridae sp. isolate CN7_L16_647	87	0	71.8	4332	MT205519.1
ariapismic virus 105	PQ491907	4450	59.6	Microviridae sp. isolate CD-SXG-WGA-1-k141_32765	48	2e-168	68.4	4621	OR999016.1
ariapismic virus 106	PQ491908	4448	50.9	Microvirus sp. isolate BS1_378	37	3e-166	68.8	4453	MT309974.1
ariapismic virus 107	PQ491909	4440	52.3	Microvirus sp. isolate 6538_95	9	8e-47	69.7	4080	MT310018.1
ariapismic virus 108	PQ491910	4438	62.3	Microviridae sp. isolate ctcd790	33	1e-100	66.3	4487	MH617159.2
ariapismic virus 109	PQ491911	4433	62.2	Robinz microvirus RP_153	35	5e-87	66	4343	MZ364286.1
ariapismic virus 110	PQ491912	4422	40.7	Arizlama microvirus isolate AZLM_447	46	5e-176	69.9	4103	MW697576.1
ariapismic virus 111	PQ491913	4420	41.8	Microvirus sp. isolate 1712115_784	24	4e-51	69.3	4451	MT310255.1
ariapismic virus 112	PQ491914	4419	47.4	Microviridae sp. isolate CD-SXt-WGA-1-k141_814289	66	2e-131	71.1	4671	OR999058.1
ariapismic virus 113	PQ491915	4417	52.8	Microvirus sp. isolate LSGA_209 clone LS113	68	8e-104	71.3	4380	OR349880.1
ariapismic virus 114	PQ491916	4414	52.6	Microviridae sp. isolate CN7_L16_455	15	2e-66	70.7	4533	MT204985.1
ariapismic virus 115	PQ491917	4399	53.8	Wigfec virus K19_160	29	6e-67	69.6	4393	OP549808.1
ariapismic virus 116	PQ491918	4397	54.5	Microvirus sp. isolate 6433_58	32	1e-113	72.9	4348	MT310111.1
ariapismic virus 117	PQ491919	4391	45.2	Flyfo microvirus Tbat2_158	21	7e-54	66.8	4380	OL617034.1
ariapismic virus 118	PQ491920	4382	43.2	Apis mellifera associated microvirus 27 isolate IFH_SP_67	72	1e-165	73.7	4587	MH992178.1
ariapismic virus 119	PQ491921	4379	58.5	Robinz microvirus RP_153	30	2e-79	67.5	4343	MZ364286.1
ariapismic virus 120	PQ491922	4375	52.8	Wigfec virus K19_143	27	1e-114	74.1	4558	OP549804.1
ariapismic virus 121	PQ491923	4371	45	Microviridae sp. isolate CN7_L16_634	37	1e-170	69.2	4342	MT205556.1
ariapismic virus 122	PQ491924	4370	44.7	Microviridae sp. isolate CN7_L16_595	56	4e-158	75.5	4385	MT203929.1
ariapismic virus 123	PQ491925	4368	46.2	Microviridae sp. isolate CN7_L16_455	28	1e-127	68.6	4533	MT204985.1
ariapismic virus 124	PQ491926	4365	47.3	Microviridae sp. isolate CN7_L16_645	41	2e-98	66.7	4333	MT203789.1
ariapismic virus 125	PQ491927	4351	48.9	Blackfly microvirus SF02 isolate 184	56	0	69.9	4293	MK249224.1
ariapismic virus 126	PQ491928	4349	45.9	Microviridae sp. isolate CN7_L15_659	35	8e-142	68.1	4465	MT203136.1
ariapismic virus 127	PQ491929	4349	48.9	Microviridae sp. isolate CN7_L16_530	51	3e-70	71.7	4453	MT205563.1
ariapismic virus 128	PQ491930	4348	45.6	Microviridae sp. isolate CN7_L16_634	37	0	72.6	4342	MT205556.1
ariapismic virus 129	PQ491931	4330	47.9	Arizlama microvirus isolate AZLM_346	35	1e-69	67.7	4355	MW697631.1
ariapismic virus 130	PQ491932	4324	47	Arizlama microvirus isolate AZLM_346	22	4e-37	73.6	4355	MW697631.1
ariapismic virus 131	PQ491933	4321	52.7	Robinz microvirus RP_145	82	0	73.6	4333	MZ364283.1
ariapismic virus 132	PQ491934	4318	48.3	Microviridae sp. isolate CN7_L15_1144	50	3e-140	65.8	4172	MT202118.1
ariapismic virus 133	PQ491935	4317	48.6	Microvirus sp. isolate 1712115_866	95	0	78.8	4325	MT310225.1
ariapismic virus 134	PQ491936	4310	39.4	Microvirus sp. isolate 6537_54	99	0	71.2	4235	MT310061.1
ariapismic virus 135	PQ491937	4303	61.8	Microviridae sp. isolate CD-SXG-WGA-1-k141_33212	82	0	73.5	4441	OR999036.1
ariapismic virus 136	PQ491938	4302	44.6	Microvirus sp. isolate 1712115_964	42	4e-107	72.6	4151	MT310194.1
ariapismic virus 137	PQ491939	4286	55.6	Arizlama microvirus isolate AZLM_405	38	7e-142	71.9	4214	MW697587.1
ariapismic virus 138	PQ491940	4286	55.6	Arizlama microvirus isolate AZLM_26067	27	3e-83	72.1	4322	MW697617.1
ariapismic virus 139	PQ491941	4276	56.9	Microviridae sp. isolate CN7_L15_1075	27	9e-97	73.5	4229	MT202176.1
ariapismic virus 140	PQ491942	4274	57.9	Microviridae sp. isolate CN7_L16_633	68	6e-137	70.6	4343	MT204921.1
ariapismic virus 141	PQ491943	4273	40.6	Microviridae sp. isolate SD_HF_51	46	3e-103	70.4	4115	MH572506.1
ariapismic virus 142	PQ491944	4272	42.2	Microviridae sp. isolate ctci916	22	3e-46	68.3	4276	MH617635.2
ariapismic virus 143	PQ491945	4256	49.5	Arizlama microvirus isolate AZLM_346	28	3e-147	69.6	4355	MW697631.1
ariapismic virus 144	PQ491946	4253	59.8	Blackfly microvirus SF02 isolate 206	72	0	74.6	4238	MK249231.1
ariapismic virus 145	PQ491947	4219	55.4	Apis mellifera associated microvirus 47 isolate INH_SP_330	74	2e-155	69.4	4117	MH992223.1
ariapismic virus 146	PQ491948	4213	46.4	TPA: Microviridae sp. isolate ctxYF10	3	2e-23	76.2	4558	BK036401.1
ariapismic virus 147	PQ491949	4204	39.6	Microviridae sp. isolate ctci916	26	5e-49	69.8	4276	MH617635.2
ariapismic virus 148	PQ491950	4200	61.5	Microviridae sp. isolate ctic926	57	9e-103	65.4	4256	MH617276.2
ariapismic virus 149	PQ491951	4197	64.9	Blackfly microvirus SF02 isolate 211	38	3e-128	67.5	4170	MK249233.1
ariapismic virus 150	PQ491952	4193	51	Microviridae sp. isolate ctAPW373	30	4e-120	72.9	4142	MW202680.1
ariapismic virus 151	PQ491953	4188	52.5	Arizlama microvirus isolate AZLM_346	33	2e-111	67.3	4355	MW697631.1
ariapismic virus 152	PQ491954	4152	41.7	Microviridae sp. isolate ctci916	28	4e-44	67.7	4276	MH617635.2
ariapismic virus 153	PQ491955	4141	43.8	Arizlama microvirus isolate AZLM_346	43	0	71.3	4355	MW697631.1
ariapismic virus 154	PQ491956	4195	56.4	Apis mellifera associated microvirus 47 isolate INH_SP_330	61	2e-167	69.9	4117	MH992223.1
ariapismic virus 155	PQ491957	4003	58.5	Microviridae sp. isolate CN7_L16_735	30	8e-116	74.6	4205	MT205018.1
ariapismic virus 164	PQ491958	5106	49.5	Microviridae sp. isolate CN7_L16_286	36	2e-151	75.2	4842	MT205242.1
ariapismic virus 165	PQ491959	5023	44.8	Microviridae sp. isolate CN7_L15_384	45	2e-136	74.9	4706	MT202498.1
ariapismic virus 156	PQ491960	4835	56.7	Blackfly microvirus SF02 isolate 123	23	6e-74	70.4	4499	MK249189.1
ariapismic virus 157	PQ491961	4706	52.3	Blackfly microvirus SF02 isolate 104	62	0	74.3	4692	MK249178.1
ariapismic virus 158	PQ491962	4677	41.9	Microviridae sp. isolate ctUFZ915	36	0	72.6	4426	MW202471.1
ariapismic virus 159	PQ491963	4616	37	Microviridae sp. ct0DW36	34	0	69.9	4509	MN582079.1
ariapismic virus 160	PQ491964	4489	40.8	Wigfec virus K19_151	100	0	100	4489	OP549805.1
ariapismic virus 161	PQ491965	4289	41.3	Microvirus sp. isolate 6424_122	88	0	87.1	4243	MT310126.1
ariapismic virus 162	PQ491966	4210	40.7	Gokushovirinae GNX3R, complete sequence	83	0	72.7	4273	KP823396.1
ariapismic virus 163	PQ491967	4207	45.1	TPA: Microviridae sp. isolate ctS9P1	33	6e-92	69.9	4780	BK028467.1
ariapismic virus 184	PQ491968	5577	49.9	Microviridae sp. isolate ctdb909	15	2e-42	67.1	5449	MH617178.1
ariapismic virus 185	PQ491969	5419	59.8	Microviridae sp. isolate ctbc9	6	2e-05	73	6009	MH617319.2
ariapismic virus 186	PQ491970	4682	49	Microviridae sp. strain fe031con7, partial sequence	10	1e-26	65.7	1614	ON482313.1
ariapismic virus 187	PQ491971	4676	49.8	Microviridae sp. isolate ctbe632	30	1e-94	70	4881	MH617597.2
ariapismic virus 188	PQ491972	4675	54	Microviridae sp. isolate ctxHn541	30	2e-86	66.3	4522	MW202853.1
ariapismic virus 189	PQ491973	4664	42.5	Microviridae sp. isolate SD_HF_33	23	5e-62	69.5	4230	MH572493.1
ariapismic virus 190	PQ491974	4648	49.6	Microvirus sp. isolate 6538_49	85	0	73.1	4540	MT310042.1
ariapismic virus 191	PQ491975	4602	38.4	Tortoise microvirus 29 isolate 29_SP_118	1	4e-13	84.5	4513	MK765579.1
ariapismic virus 192	PQ491976	4583	40.7	Microviridae sp. isolate CN7_L15_1250	14	4e-63	69	4053	MT203112.1
ariapismic virus 193	PQ491977	4581	46.2	Microvirus sp. isolate LSWO_111 clone LS356	65	0	70.4	4632	OR350123.1
ariapismic virus 194	PQ491978	4559	58.7	Kummerowia striata gokushovirus strain pt119-gok-7	16	2e-48	66.2	4764	MN862341.1
ariapismic virus 195	PQ491979	4550	53	Robinz microvirus RP_172	53	2e-131	74.9	4315	MZ364291.1
ariapismic virus 196	PQ491980	4489	43.8	Microvirus sp. isolate 1712115_767	58	5e-132	75.4	4480	MT310261.1
ariapismic virus 197	PQ491981	4459	54.3	Wigfec virus K19_159	24	4e-82	67.5	4396	OP549807.1
ariapismic virus 198	PQ491982	4453	58	Arizlama microvirus isolate AZLM_171	90	0	69.9	4626	MW697722.1
ariapismic virus 199	PQ491983	4437	56.3	Arizlama microvirus isolate AZLM_380	30	1e-87	70.3	4287	MW697604.1
ariapismic virus 166	PQ491984	4428	52.2	Microvirus sp. isolate 1712115_732	30	3e-97	71.4	4533	MT310269.1
ariapismic virus 167	PQ491985	4414	51.5	Microviridae sp. isolate CN7_L16_516	35	3e-78	68.9	4465	MT204298.1
ariapismic virus 168	PQ491986	4385	51.5	Microviridae sp. isolate ctjj269	17	2e-41	69.6	4437	MH552487.1
ariapismic virus 169	PQ491987	4383	51.8	Arizlama microvirus isolate AZLM_315	53	2e-168	69	4412	MW697652.1
ariapismic virus 170	PQ491988	4377	52.1	Microvirus sp. isolate 6433_58	37	2e-148	68.3	4348	MT310111.1
ariapismic virus 171	PQ491989	4359	53.9	Microviridae sp. isolate ctcc904	19	1e-62	67.5	4305	MH617086.2
ariapismic virus 172	PQ491990	4345	51.9	Microviridae sp. isolate CN7_L15_1029	19	4e-50	66.6	4257	MT201583.1
ariapismic virus 173	PQ491991	4339	51	Wigfec virus K19_143	34	2e-142	67.4	4558	OP549804.1
ariapismic virus 174	PQ491992	4335	46.3	Microviridae sp. isolate CN7_L19_366	39	0	69.8	4311	MT208682.1
ariapismic virus 175	PQ491993	4322	48.5	Apis mellifera associated microvirus 42 isolate INH_SP_292	25	1e-89	70.3	4279	MH992217.1
ariapismic virus 176	PQ491994	4306	43.5	Microvirus sp. isolate 6537_50	43	8e-91	64.8	4279	MT310062.1
ariapismic virus 177	PQ491995	4298	49.8	Army ant associated microvirus 12 isolate MGN-1_F07	24	1e-75	69.5	1524	OP884048.1
ariapismic virus 178	PQ491996	4290	47.4	Microvirus sp. isolate 1712115_863	68	5e-176	77.9	4337	MT310228.1
ariapismic virus 179	PQ491997	4287	49.5	Flyfo microvirus Tbat1_66	56	6e-118	70.6	4179	OL617015.1
ariapismic virus 180	PQ491998	4264	44.2	Microviridae sp. isolate CN7_L15_915	32	4e-126	73.2	4332	MT201747.1
ariapismic virus 181	PQ491999	4338	51.5	Microvirus sp. isolate 6433_73	28	6e-105	71.8	4182	MT310104.1
ariapismic virus 182	PQ492000	4168	41.5	Microviridae sp. isolate ctci916	35	0	69.9	4276	MH617635.2
ariapismic virus 183	PQ492001	4120	42.4	Arizlama microvirus isolate AZLM_346	23	6e-73	69.2	4355	MW697631.1
ariapismic virus 200	PQ492002	4766	43.3	Microvirus sp. isolate LSWO_65 clone LS334	74	0	72	4775	OR350101.1
ariapismic virus 201	PQ492003	4637	46.6	Microviridae sp. isolate CN7_L15_799	33	8e-98	66.6	4384	MT202008.1
ariapismic virus 202	PQ492004	4581	51.1	Microvirus sp. isolate 6424_70	42	3e-116	66.7	4668	MT310150.1
ariapismic virus 203	PQ492005	4393	52.7	Microviridae sp. isolate CN7_L19_296	58	1e-114	72.1	4447	MT209003.1
ariapismic virus 204	PQ492006	4320	53.9	Microviridae sp. isolate ctfa945	24	4e-63	70.5	4199	MH617589.2
ariapismic virus 225	PQ492007	6195	49.5	Microviridae sp. isolate CN20_L16_158	54	0	71.3	5828	MT204104.1
ariapismic virus 226	PQ492008	5226	44	Microviridae sp. isolate ctbe882	6	1e-19	78.1	4355	MH616959.2
ariapismic virus 227	PQ492009	5019	40.3	Microvirus sp. isolate BS1_370	32	8e-117	67.5	4516	MT309978.1
ariapismic virus 228	PQ492010	4963	39.5	Microviridae sp. isolate SD_HF_34	16	1e-83	69.8	4215	MH572501.1
ariapismic virus 229	PQ492011	4898	48.9	Microvirus sp. isolate LSWO_96 clone LS351	60	2e-131	73.1	4675	OR350118.1
ariapismic virus 230	PQ492012	4884	49.2	Microviridae sp. isolate CN7_L15_375	61	4e-146	68.2	4717	MT201559.1
ariapismic virus 231	PQ492013	4824	38.8	Microvirus sp. isolate 1712115_570	47	0	71	4812	MT310316.1
ariapismic virus 232	PQ492014	4773	46.5	Microviridae sp. isolate CN7_L16_403	40	8e-136	73.8	4593	MT205508.1
ariapismic virus 233	PQ492015	4761	36.6	Microvirus sp. isolate BS1_370	36	0	73.9	4516	MT309978.1
ariapismic virus 234	PQ492016	4749	48.6	Microviridae sp. isolate ctQAf547	13	1e-50	67.6	4796	MW202698.1
ariapismic virus 235	PQ492017	4721	52.7	Microvirus sp. isolate LSWO_177 clone LS392	68	0	71	4507	OR350159.1
ariapismic virus 236	PQ492018	4706	43.9	Microvirus sp. isolate 6538_31	69	3e-153	66.5	4773	MT310052.1
ariapismic virus 237	PQ492019	4689	47.5	Apis mellifera associated microvirus 34 isolate BeeCFH_SP_3351	51	2e-67	65.5	4728	MH992154.1
ariapismic virus 238	PQ492020	4684	50	Gokushovirus WZ-2015a isolate 60Brd01	40	7e-130	66.9	4812	KT264808.1
ariapismic virus 239	PQ492021	4674	57.1	Microviridae sp. isolate cthi811	50	1e-127	72.7	4457	MH616932.2
ariapismic virus 240	PQ492022	4670	40.7	Arizlama microvirus isolate AZLM_192	100	0	77.4	4645	MW697727.1
ariapismic virus 241	PQ492023	4665	53.4	Microviridae sp. isolate ctcc708	58	0	71.6	4633	MH617066.2
ariapismic virus 242	PQ492024	4664	50.1	Microvirus sp. isolate 6424_70	35	1e-164	69	4668	MT310150.1
ariapismic virus 243	PQ492025	4649	64.1	Microviridae sp. isolate ctba849	34	0	70.7	4407	MH616682.2
ariapismic virus 244	PQ492026	4639	60.7	Microviridae sp. isolate ctbe736	37	3e-159	68.4	4572	MH617312.1
ariapismic virus 245	PQ492027	4622	53	Wigfec virus K19_143	20	2e-93	72.3	4558	OP549804.1
ariapismic virus 246	PQ492028	4598	48.2	Microviridae sp. isolate CD-SXt-WGA-1-k141_814289	64	2e-123	67.8	4671	OR999058.1
ariapismic virus 247	PQ492029	4585	49.8	Microvirus sp. isolate 1712115_652	46	5e-106	69.7	4663	MT310295.1
ariapismic virus 248	PQ492030	4570	52.5	Microviridae sp. isolate CN7_L15_839	37	4e-165	73.2	4363	MT203047.1
ariapismic virus 249	PQ492031	4559	62	Arizlama microvirus isolate AZLM_386	28	3e-65	69.6	4271	MW697600.1
ariapismic virus 250	PQ492032	4556	57.2	Microvirus sp. isolate LSLA_107 clone LS184	42	7e-105	67.4	4582	OR349951.1
ariapismic virus 205	PQ492033	4532	47.6	Microvirus sp. isolate 6424_105	82	0	70	4377	MT310138.1
ariapismic virus 206	PQ492034	4519	51.6	Microvirus sp. isolate 6414_2	60	0	72.2	4384	MT309916.1
ariapismic virus 207	PQ492035	4537	44.6	Microviridae sp. isolate ctch792	40	3e-121	66	4485	MH617260.2
ariapismic virus 208	PQ492036	4500	49.2	Microviridae sp. isolate CN7_L16_514	71	0	73.9	4467	MT204338.1
ariapismic virus 209	PQ492037	4482	63	Microviridae sp. isolate ctgh839	12	9e-40	67.7	4417	MH617287.2
ariapismic virus 210	PQ492038	4476	41.5	Microviridae sp. isolate ctcf880	19	3e-59	69.2	4358	MH617497.2
ariapismic virus 211	PQ492039	4466	59.1	Arizlama microvirus isolate AZLM_171	93	0	68.3	4626	MW697722.1
ariapismic virus 212	PQ492040	4448	48.2	Microviridae sp. isolate CN7_L16_689	23	4e-82	69.8	4274	MT205448.1
ariapismic virus 213	PQ492041	4381	49.3	Microviridae sp. isolate ctfa945	7	3e-21	70.4	4199	MH617589.2
ariapismic virus 214	PQ492042	4380	48.7	Microvirus sp. isolate 1712115_912	78	0	73.4	4237	MT310208.1
ariapismic virus 215	PQ492043	4372	51.7	Microviridae sp. isolate CN7_L15_1049	53	0	69.9	4243	MT203452.1
ariapismic virus 216	PQ492044	4344	46.6	Arizlama microvirus isolate AZLM_346	27	1e-63	68.3	4355	MW697631.1
ariapismic virus 217	PQ492045	4319	49.3	Wigfec virus K19_143	33	1e-146	76.1	4558	OP549804.1
ariapismic virus 218	PQ492046	4309	46.3	Arizlama microvirus isolate AZLM_346	30	7e-73	65.6	4355	MW697631.1
ariapismic virus 219	PQ492047	4299	57	TPA: Microviridae sp. isolate ctkrR2	27	9e-97	72.3	4508	BK037937.1
ariapismic virus 220	PQ492048	4292	49	Wigfec virus K19_143	33	3e-147	75.8	4558	OP549804.1
ariapismic virus 221	PQ492049	4286	51.5	Microviridae sp. isolate CN7_L19_296	30	3e-70	68.7	4447	MT209003.1
ariapismic virus 222	PQ492050	4282	62.9	Microvirus sp. isolate 6434_97	31	1e-82	69.7	4024	MT310083.1
ariapismic virus 223	PQ492051	4257	56.6	Microviridae sp. isolate CN7_L15_1081	43	0	70.9	4225	MT201543.1
ariapismic virus 224	PQ492052	4240	55.2	Microviridae sp. isolate cthXX492	99	0	95.4	4240	MW202819.1
ariapismic virus 252	PQ492053	4947	48.1	Microviridae sp. isolate CN7_L19_214	62	3e-148	76.4	4758	MT208742.1
ariapismic virus 253	PQ492054	4946	43.7	Microvirus sp. isolate LSWO_96 clone LS351	59	7e-143	68	4675	OR350118.1
ariapismic virus 254	PQ492055	4877	48.2	TPA: Microviridae sp. isolate ctS9P1	51	8e-155	75.8	4780	BK028467.1
ariapismic virus 255	PQ492056	4868	62	Microvirus sp. isolate LSLA_301 clone LS261	36	2e-149	67.8	4077	OR350028.1
ariapismic virus 256	PQ492057	4836	55.5	Microviridae sp. isolate ct5u1678	37	6e-144	67.8	4799	MW202883.1
ariapismic virus 257	PQ492058	4698	50.2	Microvirus sp. isolate 6424_40	85	0	74.6	5120	MT310159.1
ariapismic virus 258	PQ492059	4669	57.8	Microvirus sp. isolate 6424_81	86	0	76.8	4571	MT310145.1
ariapismic virus 259	PQ492060	4657	58.9	Microviridae sp. isolate cthi811	60	4e-133	66.5	4457	MH616932.2
ariapismic virus 260	PQ492061	4631	55.4	Kummerowia striata gokushovirus strain pt119-gok-8	33	6e-118	75.9	4577	MN862342.1
ariapismic virus 261	PQ492062	4628	44.1	Microvirus sp. isolate 1712115_759	67	4e-165	75.5	4491	MT310264.1
ariapismic virus 262	PQ492063	4619	47.1	Microvirus sp. isolate BS1_448	59	2e-150	67.9	4316	MT309950.1
ariapismic virus 263	PQ492064	4612	61.5	Microvirus sp. isolate LSGA_73 clone LS46	35	3e-179	69.9	4674	OR349813.1
ariapismic virus 264	PQ492065	4539	37.6	Microviridae sp. isolate CN7_L15_696	77	0	75.3	4447	MT203534.1
ariapismic virus 265	PQ492066	4489	56.4	Apis mellifera associated microvirus 39 isolate INH_SP_224	38	7e-92	65.8	4519	MH992199.1
ariapismic virus 266	PQ492067	4478	42.5	Microviridae sp. isolate CN7_L16_689	38	1e-138	71.5	4274	MT205448.1
ariapismic virus 267	PQ492068	4473	46.7	Arizlama microvirus isolate AZLM_180	55	3e-128	67.2	4684	MW697734.1
ariapismic virus 268	PQ492069	4473	52.4	Wigfec virus K19_143	28	3e-140	76.5	4558	OP549804.1
ariapismic virus 269	PQ492070	4472	58.4	Robinz microvirus RP_153	14	3e-71	70.4	4343	MZ364286.1
ariapismic virus 270	PQ492071	4453	53.3	Apis mellifera associated microvirus 42 isolate INH_SP_292	32	3e-141	68.8	4279	MH992217.1
ariapismic virus 271	PQ492072	4442	54.4	Microviridae sp. isolate CN7_L15_992	24	5e-106	72.4	4282	MT202088.1
ariapismic virus 272	PQ492073	4432	45.4	Microviridae sp. isolate CN7_L17_109	33	4e-108	67.2	4092	MT206760.1
ariapismic virus 273	PQ492074	4431	53	Microviridae sp. isolate CD-SXt-WGA-1-k141_814317	43	8e-85	70	4299	OR999059.1
ariapismic virus 274	PQ492075	4399	54.2	Microvirus sp. isolate 6424_70	26	1e-87	72.6	4668	MT310150.1
ariapismic virus 275	PQ492076	4394	43.6	Apis mellifera associated microvirus 10 isolate INH_SP_267	54	1e-151	70.7	4348	MH992212.1
ariapismic virus 276	PQ492077	4480	55.2	Microvirus sp. isolate BS1_440	28	2e-104	72.2	4380	MT309953.1
ariapismic virus 277	PQ492078	4340	55.1	Apis mellifera associated microvirus 42 isolate INH_SP_292	62	0	73	4279	MH992217.1
ariapismic virus 278	PQ492079	4337	51.5	Microvirus sp. isolate 6433_58	24	1e-101	73.1	4348	MT310111.1
ariapismic virus 279	PQ492080	4326	48.3	Microviridae sp. isolate CN7_L16_432	27	4e-82	71.4	4563	MT203835.1
ariapismic virus 280	PQ492081	4325	57.5	Kummerowia striata microvirus strain pt119-mic-1	68	0	70.2	4367	MN862346.1
ariapismic virus 281	PQ492082	4313	43.9	Arizlama microvirus isolate AZLM_382	52	1e-151	75.4	4327	MW697620.1
ariapismic virus 282	PQ492083	4270	51.1	Apis mellifera associated microvirus 51 isolate INH_SP_253	36	1e-108	66.8	4412	MH992208.1
ariapismic virus 283	PQ492084	4286	38.8	Arizlama microvirus isolate AZLM_350	52	5e-163	72.1	4350	MW697630.1
ariapismic virus 284	PQ492085	4243	51.6	Flyfo microvirus Tbat2_151	44	8e-148	69.3	4440	OL617031.1
ariapismic virus 251	PQ492086	4209	41.8	Microviridae sp. isolate CN7_L15_828	29	4e-95	74.6	4369	MT202521.1
