# Supplementary material for: Identification of Diverse Bacteriophages Associated with Bees and Hoverflies
Source: Viruses. 2025 Jan 30;17(2):201. doi: 10.3390/v17020201 (PMC11860568; doi:10.3390/v17020201)
Supplement: Supplementary file 1 [file viruses-17-00201-s001.zip › Proof sup figures/Supplementary_table_3_v4.xlsx]

## Sheet: Host_prediction_to_genome_m90 (
Virus	Accession number	Host genome	Host taxonomy	Main method	Confidence score	Additional methods
ariapiscaud virus 2	PQ490688	RS_GCF_005930975.1	d__Bacteria;p__Bacillota;c__Bacilli;o__Lactobacillales;f__Lactobacillaceae;g__Apilactobacillus;s__Apilactobacillus kunkeei_E	CRISPR	99.5	iPHoP-RF;85.10
ariapiscaud virus 2	PQ490688	RS_GCF_016861915.1	d__Bacteria;p__Bacillota;c__Bacilli;o__Lactobacillales;f__Lactobacillaceae;g__Apilactobacillus;s__Apilactobacillus nanyangensis	CRISPR	99.5	iPHoP-RF;94.10 blast;94.10
ariapiscaud virus 2	PQ490688	RS_GCF_019656215.1	d__Bacteria;p__Bacillota;c__Bacilli;o__Lactobacillales;f__Lactobacillaceae;g__Apilactobacillus;s__Apilactobacillus zhangqiuensis	CRISPR	99.5	iPHoP-RF;95.70
ariapiscaud virus 2	PQ490688	RS_GCF_019061205.1	d__Bacteria;p__Bacillota;c__Bacilli;o__Lactobacillales;f__Lactobacillaceae;g__Apilactobacillus;s__Apilactobacillus waqarii	CRISPR	99.3	blast;93.70 iPHoP-RF;83.30
ariapiscaud virus 2	PQ490688	RS_GCF_001281175.1	d__Bacteria;p__Bacillota;c__Bacilli;o__Lactobacillales;f__Lactobacillaceae;g__Apilactobacillus;s__Apilactobacillus apinorum	CRISPR	98.9	iPHoP-RF;59.00
ariapiscaud virus 2	PQ490688	RS_GCF_002993965.1	d__Bacteria;p__Bacillota;c__Bacilli;o__Lactobacillales;f__Lactobacillaceae;g__Apilactobacillus;s__Apilactobacillus timberlakei	iPHoP-RF	95.1	None
ariapiscaud virus 2	PQ490688	RS_GCF_023380225.1	d__Bacteria;p__Bacillota;c__Bacilli;o__Lactobacillales;f__Lactobacillaceae;g__Apilactobacillus;s__Apilactobacillus apisilvae	iPHoP-RF	94.4	None
ariapiscaud virus 2	PQ490688	MGYG000321281	d__Bacteria;p__Bacillota;c__Bacilli;o__Lactobacillales;f__Lactobacillaceae;g__Apilactobacillus;s__	iPHoP-RF	93.7	blast;93.70
ariapiscaud virus 2	PQ490688	RS_GCF_001435995.1	d__Bacteria;p__Bacillota;c__Bacilli;o__Lactobacillales;f__Lactobacillaceae;g__Apilactobacillus;s__Apilactobacillus ozensis	iPHoP-RF	90.8	None
ariapiscaud virus 2	PQ490688	RS_GCF_019656235.1	d__Bacteria;p__Bacillota;c__Bacilli;o__Lactobacillales;f__Lactobacillaceae;g__Apilactobacillus;s__Apilactobacillus xinyiensis	iPHoP-RF	90.8	None
ariapiscaud virus 4	PQ490690	RS_GCF_000967245.1	d__Bacteria;p__Bacillota;c__Bacilli;o__Lactobacillales;f__Lactobacillaceae;g__Bombilactobacillus;s__Bombilactobacillus mellis	blast	90.4	None
ariapiscaud virus 5	PQ490691	RS_GCF_024160145.1	d__Bacteria;p__Pseudomonadota;c__Gammaproteobacteria;o__Enterobacterales;f__Enterobacteriaceae;g__Serratia;s__Serratia nevei_A	CRISPR	97.8	iPHoP-RF;95.40 blast;90.10
ariapiscaud virus 5	PQ490691	RS_GCF_008364245.1	d__Bacteria;p__Pseudomonadota;c__Gammaproteobacteria;o__Enterobacterales;f__Enterobacteriaceae;g__Serratia;s__Serratia nevei	CRISPR	97.3	iPHoP-RF;94.40 blast;89.90
ariapiscaud virus 5	PQ490691	RS_GCF_001642805.2	d__Bacteria;p__Pseudomonadota;c__Gammaproteobacteria;o__Enterobacterales;f__Enterobacteriaceae;g__Serratia;s__Serratia surfactantfaciens	iPHoP-RF	95.1	None
ariapiscaud virus 5	PQ490691	RS_GCF_001902635.1	d__Bacteria;p__Pseudomonadota;c__Gammaproteobacteria;o__Enterobacterales;f__Enterobacteriaceae;g__Serratia;s__Serratia marcescens_F	iPHoP-RF	95.1	None
ariapiscaud virus 5	PQ490691	RS_GCF_002220655.1	d__Bacteria;p__Pseudomonadota;c__Gammaproteobacteria;o__Enterobacterales;f__Enterobacteriaceae;g__Serratia;s__Serratia marcescens_K	iPHoP-RF	95.1	blast;92.00
ariapiscaud virus 5	PQ490691	RS_GCF_003812745.1	d__Bacteria;p__Pseudomonadota;c__Gammaproteobacteria;o__Enterobacterales;f__Enterobacteriaceae;g__Serratia;s__Serratia sp003812745	iPHoP-RF	95.1	None
ariapiscaud virus 5	PQ490691	RS_GCF_006715005.1	d__Bacteria;p__Pseudomonadota;c__Gammaproteobacteria;o__Enterobacterales;f__Enterobacteriaceae;g__Serratia;s__Serratia marcescens_J	iPHoP-RF	95.1	None
ariapiscaud virus 5	PQ490691	RS_GCF_008011855.1	d__Bacteria;p__Pseudomonadota;c__Gammaproteobacteria;o__Enterobacterales;f__Enterobacteriaceae;g__Serratia;s__Serratia bockelmannii	iPHoP-RF	95.1	None
ariapiscaud virus 5	PQ490691	RS_GCF_013375155.1	d__Bacteria;p__Pseudomonadota;c__Gammaproteobacteria;o__Enterobacterales;f__Enterobacteriaceae;g__Serratia;s__Serratia ureilytica	iPHoP-RF	95.1	None
ariapiscaud virus 5	PQ490691	RS_GCF_017299535.1	d__Bacteria;p__Pseudomonadota;c__Gammaproteobacteria;o__Enterobacterales;f__Enterobacteriaceae;g__Serratia;s__Serratia marcescens	iPHoP-RF	95.1	None
ariapiscaud virus 5	PQ490691	RS_GCF_000738675.1	d__Bacteria;p__Pseudomonadota;c__Gammaproteobacteria;o__Enterobacterales;f__Enterobacteriaceae;g__Serratia;s__Serratia nematodiphila	iPHoP-RF	94.7	None
ariapiscaud virus 5	PQ490691	RS_GCF_000422085.1	d__Bacteria;p__Pseudomonadota;c__Gammaproteobacteria;o__Enterobacterales;f__Enterobacteriaceae;g__Serratia_J;s__Serratia_J liquefaciens	blast	93.1	None
wisapiscaud virus 1	PQ490692	RS_GCF_002965065.1	d__Bacteria;p__Pseudomonadota;c__Gammaproteobacteria;o__Enterobacterales;f__Enterobacteriaceae;g__Escherichia;s__Escherichia sp002965065	iPHoP-RF	95.4	None
wisapiscaud virus 1	PQ490692	RS_GCF_003697165.2	d__Bacteria;p__Pseudomonadota;c__Gammaproteobacteria;o__Enterobacterales;f__Enterobacteriaceae;g__Escherichia;s__Escherichia coli	iPHoP-RF	95.4	None
wisapiscaud virus 1	PQ490692	RS_GCF_000026225.1	d__Bacteria;p__Pseudomonadota;c__Gammaproteobacteria;o__Enterobacterales;f__Enterobacteriaceae;g__Escherichia;s__Escherichia fergusonii	iPHoP-RF	95.1	None
wisapiscaud virus 1	PQ490692	RS_GCF_004211955.1	d__Bacteria;p__Pseudomonadota;c__Gammaproteobacteria;o__Enterobacterales;f__Enterobacteriaceae;g__Escherichia;s__Escherichia sp004211955	iPHoP-RF	94.4	None
wisapiscaud virus 1	PQ490692	RS_GCF_011881725.1	d__Bacteria;p__Pseudomonadota;c__Gammaproteobacteria;o__Enterobacterales;f__Enterobacteriaceae;g__Escherichia;s__Escherichia coli_E	iPHoP-RF	94.4	None
wisapiscaud virus 1	PQ490692	RS_GCF_000759775.1	d__Bacteria;p__Pseudomonadota;c__Gammaproteobacteria;o__Enterobacterales;f__Enterobacteriaceae;g__Escherichia;s__Escherichia albertii	iPHoP-RF	93.7	None
wisapiscaud virus 1	PQ490692	GB_GCA_021307345.1	d__Bacteria;p__Pseudomonadota;c__Gammaproteobacteria;o__Enterobacterales;f__Enterobacteriaceae;g__Escherichia;s__Escherichia ruysiae	iPHoP-RF	92.8	None
wisapiscaud virus 1	PQ490692	RS_GCF_014836715.1	d__Bacteria;p__Pseudomonadota;c__Gammaproteobacteria;o__Enterobacterales;f__Enterobacteriaceae;g__Escherichia;s__Escherichia whittamii	iPHoP-RF	92.8	None
wisapiscaud virus 1	PQ490692	RS_GCF_002900365.1	d__Bacteria;p__Pseudomonadota;c__Gammaproteobacteria;o__Enterobacterales;f__Enterobacteriaceae;g__Escherichia;s__Escherichia marmotae	iPHoP-RF	90.1	None
ariapisin virus 2	PQ490701	RS_GCF_003202775.1	d__Bacteria;p__Pseudomonadota;c__Gammaproteobacteria;o__Enterobacterales;f__Enterobacteriaceae;g__Gilliamella;s__Gilliamella apis_A	blast	93.8	iPHoP-RF;92.40 CRISPR;92.40
ariapisin virus 2	PQ490701	RS_GCF_009795885.1	d__Bacteria;p__Pseudomonadota;c__Gammaproteobacteria;o__Enterobacterales;f__Enterobacteriaceae;g__Gilliamella;s__Gilliamella sp009795885	blast	91.9	iPHoP-RF;89.50 CRISPR;69.30
ariapisin virus 2	PQ490701	MGYG000321325	d__Bacteria;p__Pseudomonadota;c__Gammaproteobacteria;o__Enterobacterales;f__Enterobacteriaceae;g__Gilliamella;s__	iPHoP-RF	91.1	None
ariapisin virus 3	PQ490702	RS_GCF_000368965.1	d__Bacteria;p__Pseudomonadota;c__Gammaproteobacteria;o__Pseudomonadales;f__Moraxellaceae;g__Acinetobacter;s__Acinetobacter calcoaceticus	iPHoP-RF	97.1	None
ariapisin virus 3	PQ490702	RS_GCF_004331285.1	d__Bacteria;p__Pseudomonadota;c__Gammaproteobacteria;o__Pseudomonadales;f__Moraxellaceae;g__Acinetobacter;s__Acinetobacter sp004331285	iPHoP-RF	97.1	None
ariapisin virus 3	PQ490702	RS_GCF_000399665.1	d__Bacteria;p__Pseudomonadota;c__Gammaproteobacteria;o__Pseudomonadales;f__Moraxellaceae;g__Acinetobacter;s__Acinetobacter calcoaceticus_B	iPHoP-RF	96.1	None
ariapisin virus 3	PQ490702	RS_GCF_003611475.1	d__Bacteria;p__Pseudomonadota;c__Gammaproteobacteria;o__Pseudomonadales;f__Moraxellaceae;g__Acinetobacter;s__Acinetobacter rongchengensis	iPHoP-RF	96.1	None
ariapisin virus 3	PQ490702	GB_GCA_009912575.1	d__Bacteria;p__Pseudomonadota;c__Gammaproteobacteria;o__Pseudomonadales;f__Moraxellaceae;g__Acinetobacter;s__Acinetobacter bereziniae_A	iPHoP-RF	95.7	None
ariapisin virus 3	PQ490702	RS_GCF_022549495.1	d__Bacteria;p__Pseudomonadota;c__Gammaproteobacteria;o__Pseudomonadales;f__Moraxellaceae;g__Acinetobacter;s__Acinetobacter sp003987695	iPHoP-RF	95.4	None
ariapisin virus 3	PQ490702	MGYG000299337	d__Bacteria;p__Pseudomonadota;c__Gammaproteobacteria;o__Pseudomonadales;f__Moraxellaceae;g__Acinetobacter;s__	iPHoP-RF	95.1	None
ariapisin virus 3	PQ490702	RS_GCF_000368825.1	d__Bacteria;p__Pseudomonadota;c__Gammaproteobacteria;o__Pseudomonadales;f__Moraxellaceae;g__Acinetobacter;s__Acinetobacter ursingii	iPHoP-RF	95.1	None
ariapisin virus 3	PQ490702	RS_GCF_000829675.1	d__Bacteria;p__Pseudomonadota;c__Gammaproteobacteria;o__Pseudomonadales;f__Moraxellaceae;g__Acinetobacter;s__Acinetobacter rudis	iPHoP-RF	95.1	None
ariapisin virus 3	PQ490702	RS_GCF_015627175.1	d__Bacteria;p__Pseudomonadota;c__Gammaproteobacteria;o__Pseudomonadales;f__Moraxellaceae;g__Acinetobacter;s__Acinetobacter pollinis	iPHoP-RF	95.1	None
ariapisin virus 3	PQ490702	RS_GCF_000368685.1	d__Bacteria;p__Pseudomonadota;c__Gammaproteobacteria;o__Pseudomonadales;f__Moraxellaceae;g__Acinetobacter;s__Acinetobacter baylyi	iPHoP-RF	94.7	None
ariapisin virus 3	PQ490702	RS_GCF_000369005.1	d__Bacteria;p__Pseudomonadota;c__Gammaproteobacteria;o__Pseudomonadales;f__Moraxellaceae;g__Acinetobacter;s__Acinetobacter beijerinckii	iPHoP-RF	94.7	None
ariapisin virus 3	PQ490702	RS_GCF_000400735.1	d__Bacteria;p__Pseudomonadota;c__Gammaproteobacteria;o__Pseudomonadales;f__Moraxellaceae;g__Acinetobacter;s__Acinetobacter tandoii	iPHoP-RF	94.7	None
ariapisin virus 3	PQ490702	RS_GCF_000368765.1	d__Bacteria;p__Pseudomonadota;c__Gammaproteobacteria;o__Pseudomonadales;f__Moraxellaceae;g__Acinetobacter;s__Acinetobacter junii	iPHoP-RF	94.4	None
ariapisin virus 3	PQ490702	RS_GCF_023158935.1	d__Bacteria;p__Pseudomonadota;c__Gammaproteobacteria;o__Pseudomonadales;f__Moraxellaceae;g__Acinetobacter;s__Acinetobacter sp009707625	iPHoP-RF	94.4	None
ariapisin virus 3	PQ490702	RS_GCF_023824315.1	d__Bacteria;p__Pseudomonadota;c__Gammaproteobacteria;o__Pseudomonadales;f__Moraxellaceae;g__Acinetobacter;s__Acinetobacter sp003105055	iPHoP-RF	94.4	None
ariapisin virus 3	PQ490702	RS_GCF_001647675.1	d__Bacteria;p__Pseudomonadota;c__Gammaproteobacteria;o__Pseudomonadales;f__Moraxellaceae;g__Acinetobacter;s__Acinetobacter sp001647675	iPHoP-RF	94.1	None
ariapisin virus 3	PQ490702	RS_GCF_000368065.1	d__Bacteria;p__Pseudomonadota;c__Gammaproteobacteria;o__Pseudomonadales;f__Moraxellaceae;g__Acinetobacter;s__Acinetobacter seifertii	iPHoP-RF	93.7	None
ariapisin virus 3	PQ490702	RS_GCF_001696605.3	d__Bacteria;p__Pseudomonadota;c__Gammaproteobacteria;o__Pseudomonadales;f__Moraxellaceae;g__Acinetobacter;s__Acinetobacter wuhouensis	iPHoP-RF	93.4	None
ariapisin virus 3	PQ490702	RS_GCF_002165255.2	d__Bacteria;p__Pseudomonadota;c__Gammaproteobacteria;o__Pseudomonadales;f__Moraxellaceae;g__Acinetobacter;s__Acinetobacter sp002165255	iPHoP-RF	93.4	None
ariapisin virus 3	PQ490702	RS_GCF_000374425.1	d__Bacteria;p__Pseudomonadota;c__Gammaproteobacteria;o__Pseudomonadales;f__Moraxellaceae;g__Acinetobacter;s__Acinetobacter tjernbergiae	iPHoP-RF	93.1	None
ariapisin virus 3	PQ490702	RS_GCF_001704615.3	d__Bacteria;p__Pseudomonadota;c__Gammaproteobacteria;o__Pseudomonadales;f__Moraxellaceae;g__Acinetobacter;s__Acinetobacter defluvii	iPHoP-RF	92.8	None
ariapisin virus 3	PQ490702	RS_GCF_003024515.2	d__Bacteria;p__Pseudomonadota;c__Gammaproteobacteria;o__Pseudomonadales;f__Moraxellaceae;g__Acinetobacter;s__Acinetobacter sichuanensis	iPHoP-RF	92.4	None
ariapisin virus 3	PQ490702	RS_GCF_014636095.1	d__Bacteria;p__Pseudomonadota;c__Gammaproteobacteria;o__Pseudomonadales;f__Moraxellaceae;g__Acinetobacter;s__Acinetobacter modestus	iPHoP-RF	92.4	None
ariapisin virus 3	PQ490702	RS_GCF_015218165.1	d__Bacteria;p__Pseudomonadota;c__Gammaproteobacteria;o__Pseudomonadales;f__Moraxellaceae;g__Acinetobacter;s__Acinetobacter piscicola_A	iPHoP-RF	92.4	None
ariapisin virus 3	PQ490702	RS_GCF_009372215.1	d__Bacteria;p__Pseudomonadota;c__Gammaproteobacteria;o__Pseudomonadales;f__Moraxellaceae;g__Acinetobacter;s__Acinetobacter portensis	iPHoP-RF	92.1	None
ariapisin virus 3	PQ490702	RS_GCF_015627125.1	d__Bacteria;p__Pseudomonadota;c__Gammaproteobacteria;o__Pseudomonadales;f__Moraxellaceae;g__Acinetobacter;s__Acinetobacter rathckeae	iPHoP-RF	91.8	None
ariapisin virus 3	PQ490702	RS_GCF_000632455.1	d__Bacteria;p__Pseudomonadota;c__Gammaproteobacteria;o__Pseudomonadales;f__Moraxellaceae;g__Acinetobacter;s__Acinetobacter sp000632455	iPHoP-RF	91.4	None
ariapisin virus 3	PQ490702	RS_GCF_001307195.1	d__Bacteria;p__Pseudomonadota;c__Gammaproteobacteria;o__Pseudomonadales;f__Moraxellaceae;g__Acinetobacter;s__Acinetobacter equi	iPHoP-RF	90.8	None
ariapisin virus 3	PQ490702	GB_GCA_900771065.1	d__Bacteria;p__Pseudomonadota;c__Gammaproteobacteria;o__Pseudomonadales;f__Moraxellaceae;g__Acinetobacter;s__Acinetobacter sp900771065	iPHoP-RF	90.5	None
ariapisin virus 3	PQ490702	RS_GCF_013009345.1	d__Bacteria;p__Pseudomonadota;c__Gammaproteobacteria;o__Pseudomonadales;f__Moraxellaceae;g__Acinetobacter;s__Acinetobacter geminorum	iPHoP-RF	90.5	None
ariapisin virus 3	PQ490702	RS_GCF_003268395.1	d__Bacteria;p__Pseudomonadota;c__Gammaproteobacteria;o__Pseudomonadales;f__Moraxellaceae;g__Acinetobacter;s__Acinetobacter sp003268395	iPHoP-RF	90.1	None
ariapisin virus 1	PQ490703	RS_GCF_914768045.1	d__Bacteria;p__Pseudomonadota;c__Gammaproteobacteria;o__Burkholderiales;f__Neisseriaceae;g__Snodgrassella;s__Snodgrassella communis	blast	91	iPHoP-RF;70.40
ariapisin virus 1	PQ490704	RS_GCF_914768045.1	d__Bacteria;p__Pseudomonadota;c__Gammaproteobacteria;o__Burkholderiales;f__Neisseriaceae;g__Snodgrassella;s__Snodgrassella communis	blast	91	iPHoP-RF;69.10
ariapisin virus 1	PQ490705	RS_GCF_914768045.1	d__Bacteria;p__Pseudomonadota;c__Gammaproteobacteria;o__Burkholderiales;f__Neisseriaceae;g__Snodgrassella;s__Snodgrassella communis	blast	91	iPHoP-RF;76.80
ariapisin virus 4	PQ490706	GB_GCA_913777945.1	d__Bacteria;p__Pseudomonadota;c__Gammaproteobacteria;o__Pseudomonadales;f__Moraxellaceae;g__Acinetobacter;s__Acinetobacter sp913777945	iPHoP-RF	97.1	None
ariapisin virus 4	PQ490706	RS_GCF_002165255.2	d__Bacteria;p__Pseudomonadota;c__Gammaproteobacteria;o__Pseudomonadales;f__Moraxellaceae;g__Acinetobacter;s__Acinetobacter sp002165255	iPHoP-RF	92.4	None
ariapisin virus 4	PQ490706	RS_GCF_000369045.1	d__Bacteria;p__Pseudomonadota;c__Gammaproteobacteria;o__Pseudomonadales;f__Moraxellaceae;g__Acinetobacter;s__Acinetobacter pittii	iPHoP-RF	91.8	None
ariapisin virus 4	PQ490706	RS_GCF_002928115.1	d__Bacteria;p__Pseudomonadota;c__Gammaproteobacteria;o__Pseudomonadales;f__Moraxellaceae;g__Acinetobacter;s__Acinetobacter pittii_H	iPHoP-RF	91.1	None
ariapisin virus 4	PQ490706	RS_GCF_013344765.1	d__Bacteria;p__Pseudomonadota;c__Gammaproteobacteria;o__Pseudomonadales;f__Moraxellaceae;g__Acinetobacter;s__Acinetobacter lactucae_A	iPHoP-RF	91.1	None
wisapismic virus 1	PQ491799		d__Bacteria;p__Bacteroidota;c__Bacteroidia;o__Bacteroidales;f__Bacteroidaceae;g__Prevotella	CRISPR	98.2
ariapismic virus 12	PQ491814		d__Bacteria;p__Bacillota_C;c__Negativicutes;o__Acidaminococcales;f__Acidaminococcaceae;g__Phascolarctobacterium_A	CRISPR	95.4
ariapismic virus 15	PQ491817		d__Bacteria;p__Bacillota_C;c__Negativicutes;o__Acidaminococcales;f__Acidaminococcaceae;g__Phascolarctobacterium_A	CRISPR	98.4
ariapismic virus 35	PQ491837		d__Bacteria;p__Bacillota_C;c__Negativicutes;o__Acidaminococcales;f__Acidaminococcaceae;g__Phascolarctobacterium	CRISPR	97.3
ariapismic virus 35	PQ491837		d__Bacteria;p__Bacillota_C;c__Negativicutes;o__Acidaminococcales;f__Acidaminococcaceae;g__Phascolarctobacterium_A	CRISPR	96.9
ariapismic virus 43	PQ491845		d__Bacteria;p__Bacillota_C;c__Negativicutes;o__Acidaminococcales;f__Acidaminococcaceae;g__Phascolarctobacterium_A	CRISPR	94.2
ariapismic virus 43	PQ491845		d__Bacteria;p__Bacillota_C;c__Negativicutes;o__Acidaminococcales;f__Acidaminococcaceae;g__Phascolarctobacterium	CRISPR	91
ariapismic virus 60	PQ491862		d__Bacteria;p__Bacillota_C;c__Negativicutes;o__Acidaminococcales;f__Acidaminococcaceae;g__Phascolarctobacterium_A	CRISPR	97.6
ariapismic virus 62	PQ491864		d__Bacteria;p__Bacillota_C;c__Negativicutes;o__Acidaminococcales;f__Acidaminococcaceae;g__Phascolarctobacterium_A	CRISPR	98.1
ariapismic virus 63	PQ491865		d__Bacteria;p__Bacillota_C;c__Negativicutes;o__Acidaminococcales;f__Acidaminococcaceae;g__Phascolarctobacterium	CRISPR	94.5
ariapismic virus 74	PQ491876		d__Bacteria;p__Pseudomonadota;c__Gammaproteobacteria;o__Burkholderiales;f__Burkholderiaceae_A;g__Duodenibacillus	CRISPR	92
ariapismic virus 86	PQ491888		d__Bacteria;p__Bacillota_C;c__Negativicutes;o__Acidaminococcales;f__Acidaminococcaceae;g__Phascolarctobacterium_A	CRISPR	96.9
ariapismic virus 134	PQ491936		d__Bacteria;p__Bacillota_C;c__Negativicutes;o__Acidaminococcales;f__Acidaminococcaceae;g__Phascolarctobacterium_A	CRISPR	98.2
ariapismic virus 161	PQ491965		d__Bacteria;p__Bacillota_C;c__Negativicutes;o__Acidaminococcales;f__Acidaminococcaceae;g__Phascolarctobacterium_A	CRISPR	93.6
ariapismic virus 162	PQ491966		d__Bacteria;p__Bacillota_C;c__Negativicutes;o__Acidaminococcales;f__Acidaminococcaceae;g__Phascolarctobacterium_A	CRISPR	90.3
ariapismic virus 193	PQ491977		d__Bacteria;p__Bacillota_C;c__Negativicutes;o__Acidaminococcales;f__Acidaminococcaceae;g__Phascolarctobacterium_A	CRISPR	94
ariapismic virus 174	PQ491992		d__Bacteria;p__Bacillota_C;c__Negativicutes;o__Acidaminococcales;f__Acidaminococcaceae;g__Phascolarctobacterium_A	CRISPR	96.7
ariapismic virus 174	PQ491992		d__Bacteria;p__Bacillota_C;c__Negativicutes;o__Acidaminococcales;f__Acidaminococcaceae;g__Phascolarctobacterium	CRISPR	91.2
ariapismic virus 227	PQ492009		d__Bacteria;p__Chlamydiota;c__Chlamydiia;o__Chlamydiales;f__Chlamydiaceae;g__Chlamydia	RaFAH	93.6
ariapismic virus 227	PQ492009		d__Bacteria;p__Chlamydiota;c__Chlamydiia;o__Chlamydiales;f__Chlamydiaceae;g__Chlamydophila	RaFAH	93.6
ariapismic virus 231	PQ492013		d__Bacteria;p__Bacillota_C;c__Negativicutes;o__Acidaminococcales;f__Acidaminococcaceae;g__Phascolarctobacterium_A	CRISPR	97.3	iPHoP-RF;57.10
ariapismic virus 231	PQ492013		d__Bacteria;p__Bacillota_C;c__Negativicutes;o__Acidaminococcales;f__Acidaminococcaceae;g__Phascolarctobacterium	CRISPR	96	iPHoP-RF;65.80
ariapismic virus 238	PQ492020		d__Bacteria;p__Bacillota_C;c__Negativicutes;o__Acidaminococcales;f__Acidaminococcaceae;g__Phascolarctobacterium_A	CRISPR	98.2
ariapismic virus 206	PQ492034		d__Bacteria;p__Bacillota_C;c__Negativicutes;o__Acidaminococcales;f__Acidaminococcaceae;g__Phascolarctobacterium	CRISPR	97.8
ariapismic virus 206	PQ492034		d__Bacteria;p__Bacillota_C;c__Negativicutes;o__Acidaminococcales;f__Acidaminococcaceae;g__Phascolarctobacterium_A	CRISPR	92
ariapismic virus 256	PQ492057		d__Bacteria;p__Bacillota_C;c__Negativicutes;o__Acidaminococcales;f__Acidaminococcaceae;g__Phascolarctobacterium_A	CRISPR	98.5
ariapismic virus 256	PQ492057		d__Bacteria;p__Bacillota_C;c__Negativicutes;o__Acidaminococcales;f__Acidaminococcaceae;g__Phascolarctobacterium	CRISPR	98.1
ariapismic virus 262	PQ492063		d__Bacteria;p__Bacillota_C;c__Negativicutes;o__Acidaminococcales;f__Acidaminococcaceae;g__Phascolarctobacterium_A	CRISPR	98.5
ariapismic virus 283	PQ492084		d__Bacteria;p__Bacillota_C;c__Negativicutes;o__Acidaminococcales;f__Acidaminococcaceae;g__Phascolarctobacterium_A	CRISPR	92.2
